# Supplementary material for: Bioinformatics-based screening of key genes for transformation of tyrosine kinase inhibitor-resistant lung adenocarcinoma to small cell lung cancer
Source: Front Med (Lausanne). 2023 Jul 31;10:1203461. doi: 10.3389/fmed.2023.1203461 (PMC10424445; doi:10.3389/fmed.2023.1203461)
Supplement: Supplementary file 1 [file Table_1.xlsx]

## Sheet: Sheet1
Table S1 The basic clinical info of the patients selected in GSE29016, GSE1037, GSE6044 and GSE40275
Dataset	Country	Sample ID	title	Diagnosis
GSE29016	Sweden	GSM718902	LU1054	small cell lung cancer
GSE29016	Sweden	GSM718903	LU111	adenocarcinoma
GSE29016	Sweden	GSM718904	LU123	adenocarcinoma
GSE29016	Sweden	GSM718905	LU136	adenocarcinoma
GSE29016	Sweden	GSM718906	LU137	adenocarcinoma
GSE29016	Sweden	GSM718908	LU143	adenocarcinoma
GSE29016	Sweden	GSM718909	LU145	adenocarcinoma
GSE29016	Sweden	GSM718910	LU16	adenocarcinoma
GSE29016	Sweden	GSM718913	LU2	adenocarcinoma
GSE29016	Sweden	GSM718914	LU219	adenocarcinoma
GSE29016	Sweden	GSM718915	LU257	adenocarcinoma
GSE29016	Sweden	GSM718920	LU277	adenocarcinoma
GSE29016	Sweden	GSM718921	LU295	adenocarcinoma
GSE29016	Sweden	GSM718922	LU302	adenocarcinoma
GSE29016	Sweden	GSM718923	LU318	adenocarcinoma
GSE29016	Sweden	GSM718925	LU324	adenocarcinoma
GSE29016	Sweden	GSM718926	LU324492	adenocarcinoma
GSE29016	Sweden	GSM718927	LU330	adenocarcinoma
GSE29016	Sweden	GSM718929	LU350	small cell lung cancer
GSE29016	Sweden	GSM718930	LU352	adenocarcinoma
GSE29016	Sweden	GSM718931	LU355	small cell lung cancer
GSE29016	Sweden	GSM718935	LU376	adenocarcinoma
GSE29016	Sweden	GSM718936	LU38	adenocarcinoma
GSE29016	Sweden	GSM718939	LU402	small cell lung cancer
GSE29016	Sweden	GSM718941	LU415	adenocarcinoma
GSE29016	Sweden	GSM718942	LU418	adenocarcinoma
GSE29016	Sweden	GSM718943	LU427	adenocarcinoma
GSE29016	Sweden	GSM718944	LU434	adenocarcinoma
GSE29016	Sweden	GSM718947	LU449	adenocarcinoma
GSE29016	Sweden	GSM718949	LU460	adenocarcinoma
GSE29016	Sweden	GSM718950	LU464	adenocarcinoma
GSE29016	Sweden	GSM718952	LU473	adenocarcinoma
GSE29016	Sweden	GSM718953	LU48	adenocarcinoma
GSE29016	Sweden	GSM718954	LU485	adenocarcinoma
GSE29016	Sweden	GSM718957	LU510	adenocarcinoma
GSE29016	Sweden	GSM718958	LU583	adenocarcinoma
GSE29016	Sweden	GSM718960	LU635	adenocarcinoma
GSE29016	Sweden	GSM718961	LU66	adenocarcinoma
GSE29016	Sweden	GSM718962	LU70	adenocarcinoma
GSE29016	Sweden	GSM718963	LU702	small cell lung cancer
GSE29016	Sweden	GSM718967	LU804	adenocarcinoma
GSE29016	Sweden	GSM718968	LU821	adenocarcinoma
GSE29016	Sweden	GSM718969	LU87	adenocarcinoma
GSE29016	Sweden	GSM718971	LU89	small cell lung cancer
GSE29016	Sweden	GSM718972	LU971	small cell lung cancer
GSE1037	Japan	GSM16557	adenocarcinoma 3088	adenocarcinoma
GSE1037	Japan	GSM16558	adenocarcinoma 3193	adenocarcinoma
GSE1037	Japan	GSM16559	adenocarcinoma 3200	adenocarcinoma
GSE1037	Japan	GSM16560	adenocarcinoma 3216	adenocarcinoma
GSE1037	Japan	GSM16561	adenocarcinoma 3240	adenocarcinoma
GSE1037	Japan	GSM16562	adenocarcinoma 3336	adenocarcinoma
GSE1037	Japan	GSM16563	adenocarcinoma 3368	adenocarcinoma
GSE1037	Japan	GSM16564	adenocarcinoma 3420	adenocarcinoma
GSE1037	Japan	GSM16565	adenocarcinoma 3447	adenocarcinoma
GSE1037	Japan	GSM16566	adenocarcinoma 3479	adenocarcinoma
GSE1037	Japan	GSM16567	adenocarcinoma 3806	adenocarcinoma
GSE1037	Japan	GSM16568	adenocarcinoma 3863	adenocarcinoma
GSE1037	Japan	GSM17335	Primary small cell lung carcinoma 544	Small Cell Lung Cancer
GSE1037	Japan	GSM17336	Primary small cell lung carcinoma 1926	Small Cell Lung Cancer
GSE1037	Japan	GSM17337	Primary small cell lung carcinoma 2212	Small Cell Lung Cancer
GSE1037	Japan	GSM17338	Primary small cell lung carcinoma 2229	Small Cell Lung Cancer
GSE1037	Japan	GSM17339	Primary small cell lung carcinoma 2243	Small Cell Lung Cancer
GSE1037	Japan	GSM17340	Primary small cell lung carcinoma 2425	Small Cell Lung Cancer
GSE1037	Japan	GSM17341	Primary small cell lung carcinoma 2760	Small Cell Lung Cancer
GSE1037	Japan	GSM17342	Primary small cell lung carcinoma 2942	Small Cell Lung Cancer
GSE1037	Japan	GSM17343	Primary small cell lung carcinoma 3105	Small Cell Lung Cancer
GSE1037	Japan	GSM17344	Primary small cell lung carcinoma 3170	Small Cell Lung Cancer
GSE1037	Japan	GSM17345	Primary small cell lung carcinoma 3424	Small Cell Lung Cancer
GSE1037	Japan	GSM17346	Primary small cell lung carcinoma 4271	Small Cell Lung Cancer
GSE1037	Japan	GSM17347	Primary small cell lung carcinoma 4567	Small Cell Lung Cancer
GSE1037	Japan	GSM17348	Primary small cell lung carcinoma 5395	Small Cell Lung Cancer
GSE1037	Japan	GSM17349	Primary small cell lung carcinoma 8526	Small Cell Lung Cancer
GSE6044	Germany	GSM140166	Adenocarcinoma A1	Adenocarcinoma
GSE6044	Germany	GSM140167	Adenocarcinoma A2	Adenocarcinoma
GSE6044	Germany	GSM140168	Adenocarcinoma A3	Adenocarcinoma
GSE6044	Germany	GSM140169	Adenocarcinoma A4	Adenocarcinoma
GSE6044	Germany	GSM140170	Adenocarcinoma A5	Adenocarcinoma
GSE6044	Germany	GSM140171	Adenocarcinoma A6	Adenocarcinoma
GSE6044	Germany	GSM140172	Adenocarcinoma A7	Adenocarcinoma
GSE6044	Germany	GSM140173	Adenocarcinoma A8	Adenocarcinoma
GSE6044	Germany	GSM140174	Adenocarcinoma A9	Adenocarcinoma
GSE6044	Germany	GSM140175	Adenocarcinoma A10	Adenocarcinoma
GSE6044	Germany	GSM140176	Small Cell Lung Cancer K1	Small Cell Lung Cancer
GSE6044	Germany	GSM140177	Small Cell Lung Cancer K2	Small Cell Lung Cancer
GSE6044	Germany	GSM140178	Small Cell Lung Cancer K3	Small Cell Lung Cancer
GSE6044	Germany	GSM140179	Small Cell Lung Cancer K4	Small Cell Lung Cancer
GSE6044	Germany	GSM140180	Small Cell Lung Cancer K5	Small Cell Lung Cancer
GSE6044	Germany	GSM140181	Small Cell Lung Cancer K6	Small Cell Lung Cancer
GSE6044	Germany	GSM140182	Small Cell Lung Cancer K7	Small Cell Lung Cancer
GSE6044	Germany	GSM140183	Small Cell Lung Cancer K8	Small Cell Lung Cancer
GSE6044	Germany	GSM140184	Small Cell Lung Cancer K9	Small Cell Lung Cancer
GSE40275	Austria	GSM990205	V4070	Small Cell Lung Cancer
GSE40275	Austria	GSM990206	V4071	Small Cell Lung Cancer
GSE40275	Austria	GSM990207	V4072	Small Cell Lung Cancer
GSE40275	Austria	GSM990211	V4076	Small Cell Lung Cancer
GSE40275	Austria	GSM990212	V4077	Small Cell Lung Cancer
GSE40275	Austria	GSM990213	V4078	Small Cell Lung Cancer
GSE40275	Austria	GSM990219	V4085	Small Cell Lung Cancer
GSE40275	Austria	GSM990220	V4086	Small Cell Lung Cancer
GSE40275	Austria	GSM990221	V4087	Small Cell Lung Cancer
GSE40275	Austria	GSM990222	V4088	Small Cell Lung Cancer
GSE40275	Austria	GSM990223	V4089	Small Cell Lung Cancer
GSE40275	Austria	GSM990224	V4090	Small Cell Lung Cancer
GSE40275	Austria	GSM990231	V4097	Small Cell Lung Cancer
GSE40275	Austria	GSM990232	V4098	Small Cell Lung Cancer
GSE40275	Austria	GSM990233	V4099	Small Cell Lung Cancer
GSE40275	Austria	GSM990234	NSCLC_1_20111129	Adenocarcinoma
GSE40275	Austria	GSM990235	NSCLC_2_20111129	Adenocarcinoma
GSE40275	Austria	GSM990236	NSCLC_3_20111129	Adenocarcinoma
GSE40275	Austria	GSM990237	NSCLC_4_20111129	Adenocarcinoma
GSE40275	Austria	GSM990241	NSCLC_13_20111129	Adenocarcinoma
GSE40275	Austria	GSM990242	NSCLC_14_20111129	Adenocarcinoma
GSE40275	Austria	GSM990243	NSCLC_15_20111129	Adenocarcinoma
GSE40275	Austria	GSM990244	NSCLC_17_20111129	Adenocarcinoma
