# Supplementary material for: Bioinformatics-based screening of key genes for transformation of tyrosine kinase inhibitor-resistant lung adenocarcinoma to small cell lung cancer
Source: Front Med (Lausanne). 2023 Jul 31;10:1203461. doi: 10.3389/fmed.2023.1203461 (PMC10424445; doi:10.3389/fmed.2023.1203461)
Supplement: Supplementary file 2 [file Table_2.xlsx]

## Sheet: Sheet1
Table S2 Fold changes of the differentially expressed genes shared in GSE29016, GSE1037, GSE6044 and GSE40275
Gene Symbol	group	GSE29016	GSE1037	GSE6044	GSE40275
MMP7	down	2.37812	1.29067	1.81533	1.43058
MAOA	down	2.77955	2.67742	1.198	2.53047
BCL2	up	1.50159	1.14914	1.97911	1.68224
ARHGDIB	down	1.00196	1.46125	1.09111	2.20024
ALOX5AP	down	1.60409	1.35998	1.51256	3.77799
CXCL2	down	2.10497	1.66066	2.292	2.80101
ST3GAL5	down	1.47928	1.80065	1.31167	1.72498
CD55	down	1.94843	2.06417	1.70789	3.00158
EZH2	up	1.17305	2.03779	2.08089	1.47352
FOLR1	down	1.0109	2.59155	1.93922	2.06977
SERPINA1	down	1.73058	1.09031	3.55933	2.3358
ABCC3	down	1.91294	1.38784	2.18433	1.63747
GPRC5A	down	1.9857	1.59469	2.03433	3.58866
ACSL5	down	2.2443	1.15241	1.17689	2.80134
DUSP6	NA	1.02818	1.74752	1.44933	1.516
UBE2C	up	1.67079	1.21626	1.47611	1.66383
SERPINB1	down	1.64777	1.0576	1.07333	2.14882
S100A10	down	1.9288	1.7357	2.12511	1.63062
HLA-DMA	down	1.45374	1.86247	1.26156	1.39105
NRCAM	up	2.05659	1.22674	3.14367	3.21178
PON2	down	1.53252	1.36826	1.26667	2.00479
LHX2	up	2.9498	1.45892	2.30722	1.53114
RBP1	up	2.46253	1.15417	3.26922	1.61721
HNMT	down	1.3885	1.61891	1.46422	1.85301
NPC2	down	1.11691	2.10398	1.58933	1.24344
TUBA1A	up	1.49008	1.18506	1.82189	2.93996
PTGS2	down	1.91631	1.072	1.93189	4.61692
PDZK1IP1	down	1.50628	1.84288	1.47689	1.14102
NOL4	up	1.79404	2.45395	3.27744	3.72309
KRT7	down	2.28479	1.27944	2.51556	1.17593
RNASE1	down	2.21038	2.65847	1.55467	1.02738
SLC39A8	down	1.15205	1.80599	2.19078	2.46656
SQRDL	down	1.35243	1.21123	1.64278	2.90781
RFC3	up	1.18235	1.03934	1.08311	1.46649
MUC1	down	2.88575	2.27137	1.81311	1.99325
PFN2	up	1.45632	1.11319	1.93356	1.37572
ILF3	up	1.41623	1.00186	1.06189	2.1359
S100A11	down	1.94259	1.4885	1.17878	3.31754
RHOB	NA	1.18195	1.19129	1.09967	1.71859
TTK	up	1.43557	1.53287	1.63611	1.32493
NUSAP1	up	1.62885	1.0995	1.717	1.03777
