# Supplementary material for: Bioinformatics-based screening of key genes for transformation of tyrosine kinase inhibitor-resistant lung adenocarcinoma to small cell lung cancer
Source: Front Med (Lausanne). 2023 Jul 31;10:1203461. doi: 10.3389/fmed.2023.1203461 (PMC10424445; doi:10.3389/fmed.2023.1203461)
Supplement: Supplementary file 3 [file Table_3.xlsx]

## Sheet: Sheet1
Table S3 GO pathway enrichment analysis of gene set-related genes
Gene Symbol	Gene set name	count	p.adjust	Genes
EZH2	mitotic nuclear division	28	8.59073e-07	EML4/NCAPG/CLASP1/KIFC1/KIF11/CHAMP1/KIF2A/GEN1/FBXO43/CDC25C/NUSAP1/CDCA5/NCAPG2/KIF20B/TENT4A/SMC3/KIF14/TACC3/CENPK/SPAG5/CDT1/CDC23/ZWINT/ANKLE2/FBXO5/NCAPH2/UBE2C/BUB1B
EZH2	nuclear division	34	8.59073e-07	EML4/NCAPG/CLASP1/BRIP1/KIFC1/KIF11/CHAMP1/KIF2A/SYCE2/GEN1/FBXO43/CDC25C/NUSAP1/CDCA5/NCAPG2/KIF20B/TENT4A/HFM1/SMC3/KIF14/TACC3/CENPK/SPAG5/CDT1/CDC23/ZWINT/ANKLE2/TUBB8/WEE2/FBXO5/NCAPH2/UBE2C/BUB1B/BRME1
EZH2	mRNA splice site selection	12	8.59073e-07	SRSF12/RBMX/PRPF39/KHDC4/PTBP2/CELF6/PSIP1/CELF5/SRSF10/SF3A2/SRSF6/LUC7L2
EZH2	sister chromatid segregation	22	8.59073e-07	EML4/NCAPG/KIFC1/CHAMP1/GEN1/NUSAP1/CDCA5/NCAPG2/TENT4A/SMC3/KIF14/TACC3/CENPK/SPAG5/CDT1/CDC23/ZWINT/FBXO5/ESCO2/NCAPH2/UBE2C/BUB1B
EZH2	mitotic sister chromatid segregation	20	8.59073e-07	EML4/NCAPG/KIFC1/CHAMP1/GEN1/NUSAP1/CDCA5/NCAPG2/TENT4A/KIF14/TACC3/CENPK/SPAG5/CDT1/CDC23/ZWINT/FBXO5/NCAPH2/UBE2C/BUB1B
NUSAP1	chromosome segregation	62	7.70733e-33	BUB1B/OIP5/UBE2C/NDC80/CENPH/CCNB1/FBXO5/PRC1/SMC3/KNL1/PTTG1/BRIP1/KIF4A/CDCA5/KIFC1/HJURP/FEN1/SPC25/RAB11A/TOP2A/BUB3/STAG2/CCNE2/KIF14/SPDL1/SPAG5/NCAPG/CENPK/BOD1/TTK/SKA1/BIRC5/KIF2C/MIS18A/KIF18A/NCAPG2/NCAPH/KIF23/CENPQ/SKA2/BUB1/FAM83D/DLGAP5/ANAPC7/SFPQ/RAD51C/STAG1/ESCO2/MCMBP/CEP85/PCID2/NUF2/NCAPD3/CCNE1/CHAMP1/CDC6/HNRNPU/CDC20/ECT2/IK/CENPW/CENPF
NUSAP1	nuclear division	69	7.70733e-33	CCNB2/BUB1B/UBE2C/NDC80/CCNB1/FBXO5/KIF11/PRC1/SMC3/PTTG1/BRIP1/KIF4A/CDCA5/KIFC1/RAB11A/TOP2A/BUB3/STAG2/MZT1/CCNE2/KIF14/SPDL1/SPAG5/NCAPG/CENPK/FBXO43/BOD1/TTK/KIF20B/TPX2/MYBL2/DRG1/KIF2C/KIF18A/NCAPG2/NCAPH/KIF23/UBE2S/BCCIP/RAD1/BUB1/RAD51AP1/RANBP1/MYBL1/DLGAP5/ANAPC7/RAD51C/STAG1/CDK1/CEP85/PPP2CA/MSH3/PCID2/NUF2/NCAPD3/CCNE1/CHAMP1/CEP192/LSM14A/CDC6/HNRNPU/CKS2/CHEK2/CDC20/IK/CCNA1/CENP…
NUSAP1	mitotic nuclear division	58	1.51489e-32	CCNB2/BUB1B/UBE2C/NDC80/CCNB1/FBXO5/KIF11/PRC1/SMC3/PTTG1/KIF4A/CDCA5/KIFC1/RAB11A/BUB3/STAG2/MZT1/KIF14/SPDL1/SPAG5/NCAPG/CENPK/FBXO43/BOD1/TTK/KIF20B/TPX2/MYBL2/DRG1/KIF2C/KIF18A/NCAPG2/NCAPH/KIF23/UBE2S/BCCIP/BUB1/RANBP1/DLGAP5/ANAPC7/STAG1/CDK1/CEP85/PPP2CA/PCID2/NUF2/NCAPD3/CHAMP1/CEP192/LSM14A/CDC6/HNRNPU/CHEK2/CDC20/IK/CENPF/CDC25C/EMD
NUSAP1	organelle fission	70	5.7393e-31	CCNB2/BUB1B/UBE2C/NDC80/CCNB1/FBXO5/KIF11/PRC1/SMC3/PTTG1/BRIP1/KIF4A/CDCA5/KIFC1/RAB11A/TOP2A/BUB3/STAG2/MZT1/CCNE2/KIF14/SPDL1/SPAG5/NCAPG/CENPK/FBXO43/BOD1/TTK/KIF20B/TPX2/MYBL2/DRG1/MARCHF5/KIF2C/KIF18A/NCAPG2/NCAPH/KIF23/UBE2S/BCCIP/RAD1/BUB1/RAD51AP1/RANBP1/MYBL1/DLGAP5/ANAPC7/RAD51C/STAG1/CDK1/CEP85/PPP2CA/MSH3/PCID2/NUF2/NCAPD3/CCNE1/CHAMP1/CEP192/LSM14A/CDC6/HNRNPU/CKS2/CHEK2/CDC20/IK/CC…
NUSAP1	nuclear chromosome segregation	52	1.58095e-28	BUB1B/UBE2C/NDC80/CCNB1/FBXO5/PRC1/SMC3/KNL1/PTTG1/BRIP1/KIF4A/CDCA5/KIFC1/FEN1/RAB11A/TOP2A/BUB3/STAG2/CCNE2/KIF14/SPDL1/SPAG5/NCAPG/CENPK/BOD1/TTK/KIF2C/KIF18A/NCAPG2/NCAPH/KIF23/CENPQ/BUB1/FAM83D/DLGAP5/ANAPC7/SFPQ/RAD51C/STAG1/ESCO2/MCMBP/PCID2/NUF2/NCAPD3/CCNE1/CHAMP1/CDC6/HNRNPU/CDC20/ECT2/IK/CENPF
TTK	RNA splicing, via transesterification reactions	38	3.5009e-10	SMNDC1/SRSF12/HNRNPC/SRSF3/CDC40/CRNKL1/COIL/CLNS1A/CDC5L/CWC15/KHDRBS1/SNRPE/STRAP/SNRPB2/HNRNPA1/ZCRB1/MPHOSPH10/GEMIN2/BCAS2/PRPF40A/SNRPG/SNRNP27/LSM3/MAGOHB/RBM7/SRSF7/CWF19L1/DDX20/CWF19L2/PPIH/NUDT21/SNRPA/SRPK1/PSIP1/SNRPF/SNW1/TRA2B/MAGOH
TTK	RNA splicing, via transesterification reactions with bulged adenosine as nucleophile	37	4.43766e-10	SMNDC1/SRSF12/HNRNPC/SRSF3/CDC40/CRNKL1/COIL/CLNS1A/CDC5L/CWC15/KHDRBS1/SNRPE/STRAP/SNRPB2/HNRNPA1/ZCRB1/GEMIN2/BCAS2/PRPF40A/SNRPG/SNRNP27/LSM3/MAGOHB/RBM7/SRSF7/CWF19L1/DDX20/CWF19L2/PPIH/NUDT21/SNRPA/SRPK1/PSIP1/SNRPF/SNW1/TRA2B/MAGOH
TTK	mRNA splicing, via spliceosome	37	4.43766e-10	SMNDC1/SRSF12/HNRNPC/SRSF3/CDC40/CRNKL1/COIL/CLNS1A/CDC5L/CWC15/KHDRBS1/SNRPE/STRAP/SNRPB2/HNRNPA1/ZCRB1/GEMIN2/BCAS2/PRPF40A/SNRPG/SNRNP27/LSM3/MAGOHB/RBM7/SRSF7/CWF19L1/DDX20/CWF19L2/PPIH/NUDT21/SNRPA/SRPK1/PSIP1/SNRPF/SNW1/TRA2B/MAGOH
TTK	mitochondrial gene expression	24	8.59606e-10	RARS2/MRPL48/MTRF1L/TEFM/RMND1/FASTKD3/TFAM/TFB1M/MTERF1/MRPL39/TRMT10C/MRPS10/MRPS30/MRPL33/MRPL30/MRPL19/MRPL44/CHCHD1/TRMT61B/MTIF2/GATC/MRPL50/MRPL1/MRPL18
TTK	RNA splicing	41	8.60621e-10	SMNDC1/SRSF12/HNRNPC/SRSF3/CDC40/CRNKL1/COIL/RTRAF/CLNS1A/CDC5L/CWC15/KHDRBS1/SNRPE/STRAP/SNRPB2/HNRNPA1/ZCRB1/MPHOSPH10/GEMIN2/BCAS2/PRPF40A/SNRPG/SNRNP27/LSM3/MAGOHB/RBM7/SRSF7/RPS13/CWF19L1/DDX20/CWF19L2/PPIH/NUDT21/PPP1R8/SNRPA/SRPK1/PSIP1/SNRPF/SNW1/TRA2B/MAGOH
UBE2C	chromosome segregation	55	1.64121e-25	BIRC5/CDCA5/CDC20/NUSAP1/KIF2C/SPC25/FAM83D/OIP5/NUF2/CCNB1/DLGAP5/CENPW/ANAPC15/FEN1/KIF4A/KIF22/FBXO5/RAN/NDC80/BANF1/CDC6/SKA1/KIFC1/NCAPH/CENPN/PRC1/BUB1/TOP2A/MIS18A/DSCC1/AURKB/MAD2L1/RAD51C/KIF18A/SKA2/PTTG1/CENPX/NCAPG/LCMT1/BUB1B/PLK1/MAD2L2/SFPQ/HJURP/SPAG5/MCMBP/SYCE2/CENPH/ESCO2/PMF1/NCAPD3/TTK/BUB3/ZWINT/CDT1
UBE2C	mitotic nuclear division	50	5.96403e-24	CCNB2/CDCA5/CDC20/PIN1/UBE2S/NUSAP1/KIF2C/NUF2/MYBL2/TPX2/CCNB1/KIF11/DLGAP5/ANAPC15/KIF4A/KIF22/MZT1/FBXO5/RAN/NDC80/BANF1/CDC6/DRG1/RANBP1/KIFC1/NCAPH/VRK1/PRC1/BUB1/CDK1/DSCC1/AURKB/MAD2L1/KIF18A/PTTG1/NCAPG/LCMT1/BUB1B/PLK1/MAD2L2/KIF20B/AURKAIP1/BCCIP/SPAG5/NCAPD3/TTK/BUB3/CHEK1/ZWINT/CDT1
UBE2C	nuclear division	57	5.79419e-22	CCNB2/CDCA5/CDC20/PIN1/UBE2S/NUSAP1/KIF2C/NUF2/MYBL2/CKS2/TPX2/CCNB1/KIF11/DLGAP5/ANAPC15/KIF4A/KIF22/MZT1/FBXO5/RAN/NDC80/BANF1/CDC6/DRG1/RANBP1/KIFC1/NCAPH/VRK1/PRC1/BUB1/CDK1/TOP2A/DSCC1/AURKB/MAD2L1/RAD51C/RAD51AP1/KIF18A/PTTG1/CENPX/NCAPG/LCMT1/BUB1B/PLK1/MAD2L2/KIF20B/AURKAIP1/BCCIP/SPAG5/SYCE2/NCAPD3/TTK/UBB/BUB3/CHEK1/ZWINT/CDT1
UBE2C	sister chromatid segregation	40	5.79419e-22	CDCA5/CDC20/NUSAP1/KIF2C/NUF2/CCNB1/DLGAP5/ANAPC15/FEN1/KIF4A/KIF22/FBXO5/RAN/NDC80/CDC6/KIFC1/NCAPH/PRC1/BUB1/TOP2A/DSCC1/AURKB/MAD2L1/RAD51C/KIF18A/PTTG1/NCAPG/LCMT1/BUB1B/PLK1/MAD2L2/SFPQ/SPAG5/MCMBP/ESCO2/NCAPD3/TTK/BUB3/ZWINT/CDT1
UBE2C	organelle fission	59	2.53451e-21	CCNB2/CDCA5/CDC20/PIN1/UBE2S/NUSAP1/KIF2C/NUF2/MYBL2/CKS2/TPX2/CCNB1/KIF11/DLGAP5/ANAPC15/KIF4A/KIF22/MZT1/FBXO5/RAN/NDC80/BANF1/CDC6/DRG1/RANBP1/KIFC1/NCAPH/VRK1/ACOT8/PRC1/BUB1/CDK1/TOP2A/DSCC1/AURKB/MAD2L1/RAD51C/RAD51AP1/KIF18A/PTTG1/CENPX/NCAPG/LCMT1/BUB1B/PLK1/MAD2L2/KIF20B/AURKAIP1/BCCIP/SPAG5/SYCE2/MARCHF5/NCAPD3/TTK/UBB/BUB3/CHEK1/ZWINT/CDT1
