# Supplementary material for: Bioinformatics-based screening of key genes for transformation of tyrosine kinase inhibitor-resistant lung adenocarcinoma to small cell lung cancer
Source: Front Med (Lausanne). 2023 Jul 31;10:1203461. doi: 10.3389/fmed.2023.1203461 (PMC10424445; doi:10.3389/fmed.2023.1203461)
Supplement: Supplementary file 4 [file Table_4.xlsx]

## Sheet: all_compare
Table S4 RNA-seq results of H1975 shRB cells
gene_id	gene_name	shNC_1_count	shNC_2_count	shNC_3_count	shRB_1_count	shRB_2_count	shRB_3_count
ENSG00000198804	MT-CO1	370411	360075	360649	421177	415254	220614
ENSG00000210082	MT-RNR2	296726	269303	258648	133652	172795	132258
ENSG00000198886	MT-ND4	97803	92799	92137	182994	224997	136268
ENSG00000198938	MT-CO3	141017	129579	127016	169216	178620	75705
ENSG00000198712	MT-CO2	104624	107532	101709	180497	199559	93475
ENSG00000156508	EEF1A1	110804	109507	102288	108799	95536	90215
ENSG00000075624	ACTB	76637	75581	67673	109611	113238	79592
ENSG00000198899	MT-ATP6	69893	67821	65852	102962	124953	56364
ENSG00000184009	ACTG1	97991	95218	82958	49692	62886	44849
ENSG00000120708	TGFBI	68571	76183	67815	73989	75956	56806
ENSG00000198763	MT-ND2	74529	68224	68183	74163	71077	52447
ENSG00000080824	HSP90AA1	44786	46648	46043	97398	76245	44371
ENSG00000198727	MT-CYB	51072	45567	45543	67561	81247	52079
ENSG00000074800	ENO1	45078	44079	37896	70909	67054	65619
ENSG00000196924	FLNA	46480	44896	37716	55659	56515	66070
ENSG00000198786	MT-ND5	44152	40058	37432	59059	62037	46845
ENSG00000140988	RPS2	44617	43854	36090	49121	43072	61439
ENSG00000100867	DHRS2	33243	33647	28588	51541	55327	66612
ENSG00000089157	RPLP0	42205	42329	38469	45136	41135	34678
ENSG00000167658	EEF2	44159	43971	38125	33603	33565	46605
ENSG00000198888	MT-ND1	40356	36991	37150	44139	53403	27901
ENSG00000070756	PABPC1	40807	40323	37628	39769	42189	37300
ENSG00000147403	RPL10	42896	41173	37385	42777	33563	39254
ENSG00000167526	RPL13	43259	41336	37535	34786	29811	37289
ENSG00000111640	GAPDH	35874	35072	31714	42823	40348	35229
ENSG00000134333	LDHA	28711	28681	26258	45552	45669	34185
ENSG00000067225	PKM	29324	29009	25452	40961	40555	40567
ENSG00000211459	MT-RNR1	49886	44593	43441	21864	25472	13913
ENSG00000096384	HSP90AB1	27871	28108	26481	40329	35069	28352
ENSG00000167996	FTH1	37257	37173	32351	27137	25556	24676
ENSG00000109971	HSPA8	31898	31239	31175	45926	25535	16377
ENSG00000125148	MT2A	39027	39421	32013	21170	31524	15186
ENSG00000147604	RPL7	31638	32690	29549	30507	27460	25963
ENSG00000110955	ATP5F1B	30041	30664	26477	33008	29378	27423
ENSG00000242265	PEG10	22894	25303	23773	40404	39699	21774
ENSG00000100345	MYH9	25636	25174	21965	29545	31320	38326
ENSG00000212907	MT-ND4L	18886	19141	18279	38271	50429	25548
ENSG00000099194	SCD	38623	36424	32620	19256	23569	19367
ENSG00000149273	RPS3	29985	29206	25019	26059	24373	33572
ENSG00000103257	SLC7A5	26903	26951	22038	26575	26920	37607
ENSG00000187514	PTMA	23759	23283	21275	36141	27746	32573
ENSG00000100316	RPL3	31143	30698	26896	24304	21419	26641
ENSG00000182718	ANXA2	25100	25269	23078	29639	28257	22403
ENSG00000205542	TMSB4X	22302	20463	20416	29094	31175	29949
ENSG00000196262	PPIA	22676	23127	19823	30320	27284	29957
ENSG00000164924	YWHAZ	23300	22261	20573	33360	29562	22767
ENSG00000169710	FASN	28413	28867	25446	20585	22127	25802
ENSG00000083845	RPS5	26076	26082	23895	25371	23878	23346
ENSG00000174444	RPL4	25537	26140	24387	24976	23927	22272
ENSG00000106211	HSPB1	26850	26433	24024	18965	24014	25555
ENSG00000148303	RPL7A	28011	27005	23965	22690	20797	22538
ENSG00000089009	RPL6	23722	24434	21650	23656	21301	21664
ENSG00000198034	RPS4X	23256	24093	21447	25499	21060	20221
ENSG00000135480	KRT7	24152	23761	20818	26336	19932	20275
ENSG00000204628	RACK1	24763	24930	22843	15579	20944	22073
ENSG00000139644	TMBIM6	21345	20696	19627	23216	25023	19187
ENSG00000181163	NPM1	22285	22392	20679	19669	23103	20785
ENSG00000158710	TAGLN2	18241	17851	16257	26147	22701	26589
ENSG00000108107	RPL28	22295	22112	20207	20660	20756	21736
ENSG00000102144	PGK1	17121	16559	14244	26426	27037	23674
ENSG00000144381	HSPD1	18957	18808	16954	27772	21597	18141
ENSG00000135046	ANXA1	19177	19249	20336	21522	23873	17958
ENSG00000197102	DYNC1H1	19364	19670	18218	23882	19557	20406
ENSG00000130726	TRIM28	18189	18031	16224	26089	21489	20876
ENSG00000142541	RPL13A	21955	21394	19513	16419	16858	22007
ENSG00000163931	TKT	23584	24465	21149	13901	14655	20132
ENSG00000197746	PSAP	21941	20056	20846	18193	17860	18789
ENSG00000115053	NCL	16733	16611	15174	25644	19413	21515
ENSG00000229117	RPL41	22987	20869	19474	18379	14659	17467
ENSG00000084234	APLP2	18388	17549	16526	21147	17907	18926
ENSG00000122566	HNRNPA2B1	17500	16744	14452	20922	17268	23042
ENSG00000135486	HNRNPA1	19017	18466	16246	18980	13475	23271
ENSG00000124942	AHNAK	15219	15495	13908	25780	22511	16378
ENSG00000084207	GSTP1	18620	18446	16525	18922	17310	17999
ENSG00000168028	RPSA	16485	16974	15209	19816	19522	18612
ENSG00000197958	RPL12	17612	17791	15423	18196	15975	19478
ENSG00000108298	RPL19	19501	18860	17020	18532	15637	14358
ENSG00000170421	KRT8	18071	17642	15844	16012	16753	19292
ENSG00000133030	MPRIP	17902	18572	16587	14391	14798	19384
ENSG00000171345	KRT19	18891	17812	17012	16316	15773	14845
ENSG00000161016	RPL8	17961	17093	14137	15086	12564	23518
ENSG00000164587	RPS14	18447	18303	15937	16081	13895	16551
ENSG00000087460	GNAS	16980	17167	15965	14542	19601	13998
ENSG00000153395	LPCAT1	14510	13833	13856	18638	19151	17577
ENSG00000138326	RPS24	16821	17349	15027	17064	14166	16051
ENSG00000198840	MT-ND3	14800	14372	13357	18152	20399	12273
ENSG00000086758	HUWE1	15452	15939	14369	17017	14965	15558
ENSG00000101210	EEF1A2	16320	15847	13992	11852	17717	17402
ENSG00000167978	SRRM2	13676	14581	13338	17221	16317	17488
ENSG00000160789	LMNA	14638	13896	12375	17860	14461	18139
ENSG00000153187	HNRNPU	13906	13632	12035	18776	14484	16447
ENSG00000114867	EIF4G1	14068	13582	12199	18738	13931	16427
ENSG00000198431	TXNRD1	11630	11382	9675	24039	14258	17710
ENSG00000137154	RPS6	15339	15325	13961	14720	13782	14123
ENSG00000265972	TXNIP	18068	16199	16524	10509	12675	12811
ENSG00000166598	HSP90B1	14392	14136	13385	18233	14364	12198
ENSG00000137818	RPLP1	14173	13854	12566	14799	13838	17062
ENSG00000174748	RPL15	16015	15831	14563	13561	12435	13560
ENSG00000115677	HDLBP	14166	14605	13079	15586	13947	14384
ENSG00000165119	HNRNPK	14256	13728	12172	15324	12769	14904
ENSG00000122406	RPL5	14433	14395	13608	13508	13626	12866
ENSG00000150991	UBC	14143	13984	12696	16734	14207	8156
ENSG00000160710	ADAR	12645	12165	11646	14854	13138	12362
ENSG00000131747	TOP2A	8334	8312	7175	21774	18293	12769
ENSG00000143549	TPM3	10986	10565	9860	16907	14601	12511
ENSG00000231500	RPS18	13702	14146	12187	11453	9990	13742
ENSG00000143321	HDGF	10757	10423	9052	13961	12935	17866
ENSG00000127022	CANX	13952	13796	12719	10734	13806	9888
ENSG00000069275	NUCKS1	11107	11157	9828	15983	14551	12149
ENSG00000170017	ALCAM	16861	15583	15312	10102	8366	8471
ENSG00000196419	XRCC6	11404	11210	10206	15675	13020	12601
ENSG00000108953	YWHAE	11677	12027	10975	15048	11939	12292
ENSG00000197756	RPL37A	13963	14129	12308	12800	10527	10067
ENSG00000177954	RPS27	12772	13517	12556	12707	12207	10025
ENSG00000138119	MYOF	11820	12014	10953	14960	12533	11145
ENSG00000170889	RPS9	12766	12740	11215	10501	9332	16274
ENSG00000171314	PGAM1	9258	9376	8428	17183	14890	13201
ENSG00000110321	EIF4G2	12907	12654	12134	14446	11431	8713
ENSG00000011426	ANLN	7062	7096	6368	22187	18079	10832
ENSG00000125691	RPL23	13237	13196	11982	11770	10667	10677
ENSG00000006125	AP2B1	11160	11237	10026	14609	12584	11020
ENSG00000082153	BZW1	9654	9949	9357	18103	12873	9843
ENSG00000174231	PRPF8	10460	10635	9753	13821	13447	11566
ENSG00000142937	RPS8	12597	12414	10785	11807	10218	11789
ENSG00000147140	NONO	10954	10859	9874	13927	11834	12083
ENSG00000123416	TUBA1B	8601	8111	7447	20717	11454	12696
ENSG00000148773	MKI67	8150	8819	7416	18141	14138	12256
ENSG00000106263	EIF3B	10143	10112	9091	12680	11972	14844
ENSG00000039068	CDH1	13022	12472	12106	10840	10337	9808
ENSG00000108654	DDX5	11278	11329	10088	13266	11174	11273
ENSG00000171863	RPS7	12710	12577	11450	11654	10492	9353
ENSG00000044115	CTNNA1	11150	10924	10481	13318	11084	10730
ENSG00000163468	CCT3	11048	10930	9534	14525	10612	10941
ENSG00000131469	RPL27	11944	11898	10597	11935	10632	10565
ENSG00000034510	TMSB10	11921	10688	8872	8645	8171	19165
ENSG00000106682	EIF4H	10758	10538	9224	11494	9997	15415
ENSG00000105568	PPP2R1A	10630	10410	9608	13305	11232	12220
ENSG00000196230	TUBB	8142	7974	6843	21547	11542	11318
ENSG00000130985	UBA1	10117	10509	9131	12954	11921	12342
ENSG00000179218	CALR	11133	10439	9427	15257	9754	10962
ENSG00000185215	TNFAIP2	13329	13131	12148	7833	9880	10472
ENSG00000044574	HSPA5	11908	11558	11160	12945	9069	9821
ENSG00000064393	HIPK2	10742	10420	9275	12155	11496	12358
ENSG00000115268	RPS15	10453	11107	10371	11959	11288	11142
ENSG00000215301	DDX3X	11448	11311	10581	12610	10863	9232
ENSG00000063046	EIF4B	13563	13271	11961	7940	8479	10692
ENSG00000100201	DDX17	12173	12072	11478	9904	9747	10258
ENSG00000142192	APP	11305	10519	9947	10382	10603	12542
ENSG00000119335	SET	9938	9740	9150	13993	11235	10899
ENSG00000132341	RAN	9723	9363	8426	14835	12029	10248
ENSG00000198695	MT-ND6	9190	7508	7443	12411	15790	12072
ENSG00000141367	CLTC	10617	10376	9815	13737	11431	8426
ENSG00000136942	RPL35	11930	11290	9481	10919	9634	10934
ENSG00000111669	TPI1	9592	8987	7967	12011	10798	14646
ENSG00000162244	RPL29	12325	11617	10593	8946	9596	10870
ENSG00000132475	H3F3B	8821	8448	7628	15309	11239	10870
ENSG00000198755	RPL10A	11662	11938	10520	10129	8363	9539
ENSG00000062038	CDH3	10202	10442	9066	10199	11257	10477
ENSG00000130402	ACTN4	10171	9777	8876	10046	9873	12152
ENSG00000185624	P4HB	10026	9843	8797	11432	10505	10165
ENSG00000197956	S100A6	12180	11986	10666	9386	7057	9370
ENSG00000134308	YWHAQ	8340	8509	7925	12755	12506	10016
ENSG00000133112	TPT1	10989	10421	10394	9352	9761	9082
ENSG00000172757	CFL1	9010	8500	7441	10520	9554	14360
ENSG00000111057	KRT18	9222	9729	8391	10390	10284	10923
ENSG00000132507	EIF5A	7706	7861	6650	12209	10191	14256
ENSG00000214049	UCA1	7745	8159	7761	12976	12283	9550
ENSG00000092199	HNRNPC	10450	9684	8429	10431	8352	11086
ENSG00000189091	SF3B3	8681	8752	7984	12652	10581	9298
ENSG00000005022	SLC25A5	9865	9725	8433	10761	9562	9361
ENSG00000075618	FSCN1	7953	8074	7254	12810	9623	11948
ENSG00000090060	PAPOLA	9408	9239	8878	11259	10485	8285
ENSG00000137309	HMGA1	9257	8624	7557	10369	7499	14237
ENSG00000196531	NACA	10112	10624	9813	9611	9176	8090
ENSG00000105640	RPL18A	10760	10051	8864	8962	7586	10933
ENSG00000143947	RPS27A	9661	9920	8851	9851	9313	9059
ENSG00000146701	MDH2	9638	9798	8821	9797	9840	8505
ENSG00000071082	RPL31	10572	10664	9275	9458	8160	8119
ENSG00000113013	HSPA9	8519	8764	7871	12489	9625	8896
ENSG00000005884	ITGA3	9559	9148	8614	10652	8432	9372
ENSG00000107581	EIF3A	10045	9733	9062	9826	8185	8925
ENSG00000100994	PYGB	9738	9803	8317	10009	8592	9148
ENSG00000166441	RPL27A	9793	9974	8484	8771	7948	10577
ENSG00000174437	ATP2A2	9568	9041	8673	10022	8978	8819
ENSG00000116133	DHCR24	9654	9215	8679	8932	10580	7862
ENSG00000166508	MCM7	6905	7030	5703	12047	9974	13179
ENSG00000144028	SNRNP200	8339	8399	7626	10325	10015	9813
ENSG00000145425	RPS3A	10306	10229	9542	9971	5114	9295
ENSG00000124145	SDC4	10774	10758	10510	4906	8663	8656
ENSG00000108582	CPD	12608	12219	11533	6357	7463	4060
ENSG00000108679	LGALS3BP	11077	10057	9947	8994	5522	8497
ENSG00000188229	TUBB4B	5970	5580	5175	18290	10297	8736
ENSG00000115306	SPTBN1	8333	8150	7230	11516	9662	9040
ENSG00000125868	DSTN	9335	9019	8488	9210	9215	8508
ENSG00000155660	PDIA4	9056	8560	8098	11224	8422	8382
ENSG00000118705	RPN2	9121	8759	8053	10875	8969	7870
ENSG00000160211	G6PD	8286	7981	6936	11109	8812	10238
ENSG00000108518	PFN1	7970	7999	6677	9733	9246	11597
ENSG00000085733	CTTN	8485	8681	7585	10121	8927	9389
ENSG00000253729	PRKDC	8236	8318	7600	10683	9613	8596
ENSG00000136238	RAC1	9080	9231	8672	9494	9619	6931
ENSG00000119888	EPCAM	8506	8224	7499	9928	9452	9373
ENSG00000117335	CD46	9223	9215	8856	9315	9018	7313
ENSG00000184216	IRAK1	7530	7394	6416	10599	8834	12130
ENSG00000152234	ATP5F1A	8982	9248	8074	9845	9381	7339
ENSG00000143761	ARF1	8478	8534	7384	10166	9198	9094
ENSG00000138071	ACTR2	9161	8909	8243	9638	9420	7477
ENSG00000177189	RPS6KA3	8937	8806	8195	8227	9355	9157
ENSG00000196141	SPATS2L	9133	9176	9025	9893	8252	6924
ENSG00000181019	NQO1	7873	8199	7260	10579	9276	8993
ENSG00000189403	HMGB1	6828	6960	6393	12086	9695	9997
ENSG00000173821	RNF213	8463	8796	7740	9889	7953	9074
ENSG00000169715	MT1E	8974	10345	9016	6646	10709	6193
ENSG00000103187	COTL1	7471	7170	6129	12102	9615	9373
ENSG00000172531	PPP1CA	7922	7551	6620	9877	9260	10459
ENSG00000065978	YBX1	8423	8270	6774	9447	7700	10961
ENSG00000106153	CHCHD2	8392	8420	7271	9348	8547	9386
ENSG00000198561	CTNND1	9035	8897	8389	8670	8218	8026
ENSG00000196576	PLXNB2	9070	8747	8063	7899	8147	9163
ENSG00000166710	B2M	9171	8295	7950	10744	7880	6668
ENSG00000142949	PTPRF	8363	8164	7457	8090	8495	9725
ENSG00000260032	NORAD	9061	8842	8243	7974	7894	8261
ENSG00000046604	DSG2	8056	7926	7666	10236	9869	6491
ENSG00000145741	BTF3	8312	8406	7640	8629	8396	8579
ENSG00000148175	STOM	8655	8482	7398	8516	8815	7919
ENSG00000198668	CALM1	6951	7108	6797	11575	10137	7108
ENSG00000183283	DAZAP2	7548	7536	6962	9276	9963	8331
ENSG00000164754	RAD21	7038	7374	6587	11190	9985	7426
ENSG00000122565	CBX3	7411	7276	6915	10380	9158	8345
ENSG00000161203	AP2M1	7386	7373	6554	10262	9307	8589
ENSG00000170027	YWHAG	8027	7846	7229	9976	8067	8261
ENSG00000189060	H1F0	7892	7467	6302	10258	6823	10641
ENSG00000169813	HNRNPF	8269	8159	7048	9038	7473	9177
ENSG00000079246	XRCC5	7430	7451	6727	11462	9141	6862
ENSG00000168036	CTNNB1	10267	9784	9293	6317	6517	6752
ENSG00000008988	RPS20	8786	9101	7891	8492	7979	6669
ENSG00000115524	SF3B1	8366	8493	8107	9297	8080	6426
ENSG00000072274	TFRC	10242	10439	9964	6708	6161	5180
ENSG00000167460	TPM4	7219	7099	6401	9324	9640	8906
ENSG00000082898	XPO1	7070	7259	6805	12006	9119	6270
ENSG00000105974	CAV1	5814	6209	5380	12168	13302	5524
ENSG00000099783	HNRNPM	8219	7873	6714	9324	7429	8744
ENSG00000011304	PTBP1	7578	7230	6500	8484	8636	9757
ENSG00000116560	SFPQ	7648	7272	6837	9747	8612	8052
ENSG00000144713	RPL32	8368	8553	7712	8263	7160	7871
ENSG00000063177	RPL18	8451	8197	7421	7913	6498	9397
ENSG00000118181	RPS25	8374	8284	7218	7423	7143	9367
ENSG00000062716	VMP1	7442	7442	6539	10280	8182	7903
ENSG00000112306	RPS12	8760	8655	7645	8437	7080	7017
ENSG00000163399	ATP1A1	7883	8143	7518	7353	10001	6562
ENSG00000100664	EIF5	7852	7453	6889	10235	7313	7629
ENSG00000125107	CNOT1	8043	7934	7673	8808	8048	6689
ENSG00000184640	2022-09-09	7746	7530	6829	7461	8190	9424
ENSG00000171858	RPS21	8806	8791	7582	6598	7814	7113
ENSG00000114391	RPL24	8584	8409	7475	7855	6886	7315
ENSG00000146731	CCT6A	7671	7474	6997	9730	7603	6898
ENSG00000136628	EPRS	8394	8561	6988	8809	6298	7255
ENSG00000165280	VCP	6751	6798	6438	10775	8398	6981
ENSG00000169045	HNRNPH1	7303	7297	7056	6456	7658	10033
ENSG00000117984	CTSD	7868	7986	7024	6189	7341	9322
ENSG00000135624	CCT7	7589	7563	6612	8603	7138	8134
ENSG00000142676	RPL11	8515	8592	7244	6875	6809	7600
ENSG00000188846	RPL14	7557	7740	7125	7551	7433	8228
ENSG00000129351	ILF3	6435	6343	5533	9536	7454	10327
ENSG00000117724	CENPF	5958	5971	5259	11982	9663	6701
ENSG00000170144	HNRNPA3	6179	6411	5744	9894	6979	10313
ENSG00000173120	KDM2A	7715	7824	7526	8383	7583	6426
ENSG00000156535	CD109	7642	8076	7090	8291	8929	5362
ENSG00000168003	SLC3A2	7060	7076	5672	7964	6404	10924
ENSG00000067560	RHOA	7031	7330	6687	9032	8098	6828
ENSG00000178209	PLEC	7566	7246	6305	7973	6854	8900
ENSG00000182095	TNRC18	6926	7002	6080	6789	6952	10913
ENSG00000147065	MSN	6056	5783	5104	10507	9681	7392
ENSG00000140575	IQGAP1	7158	7077	7054	8578	8092	6438
ENSG00000188157	AGRN	6512	6523	5994	8923	6996	9380
ENSG00000090863	GLG1	7393	7507	6952	8751	7286	6433
ENSG00000251562	MALAT1	9191	9623	8081	8235	5065	4093
ENSG00000110958	PTGES3	8367	8359	7589	8062	6804	4984
ENSG00000248527	MTATP6P1	6290	6819	5909	10513	11497	3134
ENSG00000196305	IARS	7519	7403	6381	9162	6750	6916
ENSG00000108424	KPNB1	6735	6679	6126	9277	7884	7353
ENSG00000117523	PRRC2C	7013	7144	6504	8324	7978	6933
ENSG00000164828	SUN1	6844	6687	6321	7749	8011	8155
ENSG00000104341	LAPTM4B	7151	7177	6293	8383	8112	6635
ENSG00000189143	CLDN4	8376	8001	7213	6426	5092	8588
ENSG00000163191	S100A11	6770	6553	6131	9419	7976	6790
ENSG00000167553	TUBA1C	5488	5621	4867	12989	8574	6045
ENSG00000145860	RNF145	10299	9863	9660	3669	5376	4652
ENSG00000152558	TMEM123	8252	8169	7763	6393	7171	5705
ENSG00000089597	GANAB	7150	6849	5864	7532	6871	9180
ENSG00000101444	AHCY	7257	7214	6312	7128	6890	8442
ENSG00000072110	ACTN1	6609	6730	5460	7450	9116	7875
ENSG00000100097	LGALS1	5336	5524	4544	7096	9502	11165
ENSG00000142864	SERBP1	7237	7204	6256	8750	6223	7255
ENSG00000102024	PLS3	6525	6741	6348	9575	8377	5335
ENSG00000138095	LRPPRC	6604	6997	6397	8126	8890	5841
ENSG00000119314	PTBP3	6748	6719	6065	8886	8167	6153
ENSG00000168385	2022-09-02	6935	6710	6370	8699	7668	6333
ENSG00000162909	CAPN2	6613	6165	5575	9577	7312	7467
ENSG00000185033	SEMA4B	5886	5380	4833	8572	8945	8934
ENSG00000173812	EIF1	7732	7288	6145	7460	6079	7684
ENSG00000172270	BSG	7067	6924	6237	6494	6370	9147
ENSG00000198918	RPL39	7785	7578	6495	6625	5698	7692
ENSG00000169100	SLC25A6	7635	7577	6457	5037	5109	9953
ENSG00000072310	SREBF1	8643	8642	8044	3965	4760	7711
ENSG00000136068	FLNB	6830	6780	6294	7168	6873	7803
ENSG00000065427	KARS	6706	6953	6754	8452	7066	5789
ENSG00000167792	NDUFV1	7212	7189	5863	6090	6242	9039
ENSG00000182481	KPNA2	4947	4976	4405	11026	9225	6565
ENSG00000088247	KHSRP	6079	5974	5108	7259	6561	10153
ENSG00000150687	PRSS23	4758	4908	4414	9723	11512	5802
ENSG00000169714	CNBP	6612	6739	5813	7406	7388	7011
ENSG00000197728	RPS26	6883	6641	6107	8417	7110	5775
ENSG00000105220	GPI	6227	6424	5515	7986	7623	7126
ENSG00000205339	IPO7	6948	7051	6706	7359	6890	5929
ENSG00000170540	ARL6IP1	5045	5233	4758	11270	9088	5441
ENSG00000136830	FAM129B	8308	8135	7140	5069	5345	6742
ENSG00000100714	MTHFD1	5858	6020	5079	9320	7017	7259
ENSG00000009307	CSDE1	7069	6826	6341	7646	6613	6031
ENSG00000122218	COPA	7284	7545	7091	6351	6518	5709
ENSG00000071127	WDR1	6705	6531	5564	6269	7918	7495
ENSG00000167468	GPX4	7239	7203	6617	5966	6195	7225
ENSG00000119318	RAD23B	6221	6020	5904	8263	6851	7100
ENSG00000165732	DDX21	6581	6436	5695	7348	7094	7169
ENSG00000131504	DIAPH1	6465	6288	5637	7886	6963	7015
ENSG00000124207	CSE1L	5999	6206	5962	8331	8526	5203
ENSG00000126777	KTN1	5301	5721	5418	9711	8655	5311
ENSG00000179051	RCC2	6328	6149	5340	7196	6540	8527
ENSG00000182899	RPL35A	6965	7001	6314	6190	6099	7414
ENSG00000100353	EIF3D	6702	6694	6233	8034	6112	6183
ENSG00000135932	CAB39	6168	6035	5472	7625	8114	6327
ENSG00000131473	ACLY	6179	5976	5380	6620	7373	8114
ENSG00000117868	ESYT2	7099	7212	7023	5653	6691	5870
ENSG00000143933	CALM2	5981	5941	5508	8912	6724	6439
ENSG00000062485	CS	6002	6102	5565	7260	8101	6475
ENSG00000061676	NCKAP1	6378	6362	6025	7696	7586	5321
ENSG00000143384	MCL1	8163	7543	6905	6658	4719	5335
ENSG00000135829	DHX9	5630	5796	5272	10253	7059	5184
ENSG00000197694	SPTAN1	6594	6755	6263	7259	5988	6190
ENSG00000178035	IMPDH2	6518	6568	5871	6970	5841	7276
ENSG00000170004	CHD3	6852	6780	6164	6003	5005	8213
ENSG00000150093	ITGB1	6235	6024	5678	8214	6765	6092
ENSG00000137962	ARHGAP29	5565	5616	5759	7693	9574	4757
ENSG00000147162	OGT	6204	6201	6074	6537	6570	7358
ENSG00000142534	RPS11	7439	6974	6230	5710	5152	7402
ENSG00000134294	SLC38A2	7483	6810	6269	5665	7114	5532
ENSG00000067704	IARS2	5804	5962	5529	7596	7690	6219
ENSG00000135052	GOLM1	6702	6472	6214	6472	6739	6170
ENSG00000196878	LAMB3	7342	6900	6280	6331	5516	6307
ENSG00000197747	S100A10	6219	6339	5389	7635	7055	5954
ENSG00000065154	OAT	8038	7485	7109	4228	5020	6711
ENSG00000026508	CD44	5218	5486	4792	8527	8907	5653
ENSG00000175166	PSMD2	5742	5620	5148	8388	7236	6314
ENSG00000088832	FKBP1A	5741	5718	5192	7963	7571	6250
ENSG00000092201	SUPT16H	6387	6164	5536	7674	6339	6152
ENSG00000100292	HMOX1	4995	5318	4923	5217	9649	8124
ENSG00000156804	FBXO32	9304	9224	8915	1941	5422	3385
ENSG00000131143	COX4I1	6547	6487	5808	6082	6624	6620
ENSG00000173852	DPY19L1	7397	6810	7121	5377	6687	4761
ENSG00000187109	NAP1L1	6332	6490	6042	6079	6617	6327
ENSG00000145907	G3BP1	5747	5612	5454	8743	6926	5323
ENSG00000089154	GCN1	6175	6198	5673	6957	5980	6815
ENSG00000048828	FAM120A	5922	5925	5318	7576	6677	6367
ENSG00000117394	SLC2A1	4906	4650	4336	7875	8555	7415
ENSG00000177600	RPLP2	5526	5638	4809	6127	6817	8803
ENSG00000103335	PIEZO1	6025	5999	5330	5803	6197	8358
ENSG00000172354	GNB2	6005	5883	5088	6729	6552	7396
ENSG00000088325	TPX2	4350	4404	4000	10754	8102	5878
ENSG00000127616	SMARCA4	6216	6164	5570	6183	5226	8120
ENSG00000071054	MAP4K4	4612	4926	4462	8151	7822	7498
ENSG00000112297	CRYBG1	6218	6085	5373	8143	6566	5081
ENSG00000170348	TMED10	6277	6279	5854	7287	6710	5045
ENSG00000176619	LMNB2	4970	4632	3823	7667	6468	9883
ENSG00000166197	NOLC1	5681	5763	5114	7119	6423	7080
ENSG00000173801	JUP	6808	6568	6205	4986	5358	7174
ENSG00000196937	FAM3C	6411	5583	5483	5706	6794	7057
ENSG00000150753	CCT5	5628	5750	5291	8082	6317	5948
ENSG00000166913	YWHAB	5727	5561	5107	6034	8030	6464
ENSG00000155506	LARP1	6470	6644	5619	4689	6229	7241
ENSG00000116285	ERRFI1	7142	7175	6070	4789	7161	4530
ENSG00000092820	EZR	6990	6627	6808	6261	4772	5318
ENSG00000141526	SLC16A3	6329	5901	5172	5172	4763	9390
ENSG00000180817	PPA1	6623	7052	6541	6258	5916	4334
ENSG00000145592	RPL37	7546	7028	5676	5166	4823	6446
ENSG00000168615	ADAM9	6261	5622	5447	7994	6295	5041
ENSG00000115091	ACTR3	6381	6139	5679	6544	6434	5428
ENSG00000186298	PPP1CC	5938	5884	5547	7115	6759	5315
ENSG00000089006	SNX5	5999	6289	5552	6871	6048	5798
ENSG00000116260	QSOX1	5314	4945	4603	7239	6774	7575
ENSG00000067057	PFKP	5735	5552	4880	6264	6253	7670
ENSG00000130741	EIF2S3	6663	6419	5932	5810	5920	5609
ENSG00000198900	TOP1	6789	6574	5986	5438	5535	5974
ENSG00000197157	SND1	6522	6635	5923	5339	5890	5760
ENSG00000101057	MYBL2	3893	4315	3663	7189	7767	9201
ENSG00000143621	ILF2	5413	5655	5065	7655	6295	5839
ENSG00000092841	MYL6	6316	5254	5338	5548	4600	8718
ENSG00000130816	DNMT1	4923	5050	4456	7440	6159	7637
ENSG00000130702	LAMA5	5339	5677	4891	5412	5813	8532
ENSG00000198242	RPL23A	6214	6191	5559	5734	4856	7048
ENSG00000013306	SLC25A39	4857	4863	4172	6945	5989	8567
ENSG00000182944	EWSR1	5354	5413	5067	5244	6416	7895
ENSG00000131051	RBM39	5991	6075	5929	6177	5652	5477
ENSG00000130175	PRKCSH	5496	5207	4621	5924	6239	7802
ENSG00000182199	SHMT2	5863	5450	4430	5979	5218	8297
ENSG00000100644	HIF1A	4316	4164	3890	9097	7813	5853
ENSG00000041982	TNC	3885	3563	3012	10797	6597	7266
ENSG00000105372	RPS19	5944	5962	5381	6481	5707	5578
ENSG00000175215	CTDSP2	6901	6490	5756	4267	5354	6250
ENSG00000013588	GPRC5A	5631	5825	5348	6162	5474	6577
ENSG00000100504	PYGL	5100	5257	4694	7770	6095	6081
ENSG00000105063	PPP6R1	5354	5249	4652	6456	5778	7474
ENSG00000100280	AP1B1	5550	5453	5074	6508	6039	6331
ENSG00000075415	SLC25A3	6051	6051	5382	6458	5506	5397
ENSG00000135862	LAMC1	5421	5372	4887	8131	6011	5013
ENSG00000101182	PSMA7	5847	5842	5213	5280	5668	6918
ENSG00000156482	RPL30	5514	5481	4590	4811	4639	9685
ENSG00000108091	CCDC6	7225	6867	6716	4915	5452	3511
ENSG00000096696	DSP	4336	4989	4679	7333	8774	4521
ENSG00000253352	TUG1	5938	5737	5323	5662	5888	6083
ENSG00000124486	USP9X	5768	5870	5584	6373	6426	4608
ENSG00000085662	AKR1B1	5033	5146	4165	7488	6300	6398
ENSG00000038382	TRIO	5845	5869	5175	4618	6440	6480
ENSG00000167615	LENG8	4807	5517	4807	4853	5394	9006
ENSG00000030582	GRN	5722	5649	5403	5510	6142	5908
ENSG00000183255	PTTG1IP	5386	4884	4915	5887	7429	5817
ENSG00000078747	ITCH	5675	5900	5324	5676	6527	4998
ENSG00000115419	GLS	3782	3879	3794	8018	11144	3477
ENSG00000103342	GSPT1	5337	5369	4963	6685	6359	5352
ENSG00000137076	TLN1	5571	5546	5249	5730	5678	6273
ENSG00000136997	MYC	5231	5227	4312	6389	5426	7437
ENSG00000165678	GHITM	5863	5757	4943	6523	5387	5528
ENSG00000123562	MORF4L2	5522	5377	4969	8035	5432	4656
ENSG00000213585	VDAC1	5775	5794	5144	6113	5736	5425
ENSG00000198363	ASPH	3708	3555	3178	10015	6114	7400
ENSG00000100380	ST13	5315	5425	5340	5920	6087	5699
ENSG00000221983	UBA52	6093	5765	5280	5868	5452	5279
ENSG00000087365	SF3B2	5196	5138	4513	6734	5460	6687
ENSG00000179820	MYADM	5535	5447	4816	5351	6731	5817
ENSG00000237550	RPL9P9	6384	6145	5651	5688	4867	4906
ENSG00000090861	AARS	6468	6237	4692	5135	3790	7258
ENSG00000233927	RPS28	7292	7024	5790	5713	4313	3437
ENSG00000131149	GSE1	5909	6072	5451	4870	5024	6234
ENSG00000163435	ELF3	6699	6196	6025	2886	4502	7237
ENSG00000181143	MUC16	6662	6553	6892	4282	4238	4898
ENSG00000076108	BAZ2A	5807	5690	5201	4745	5234	6823
ENSG00000124193	SRSF6	5567	5559	5389	5633	5877	5329
ENSG00000066777	ARFGEF1	6294	6262	6272	5349	5183	3930
ENSG00000051523	CYBA	5647	5384	4919	4322	4877	8089
ENSG00000050405	LIMA1	4850	4790	4587	5679	7181	6038
ENSG00000104904	OAZ1	4942	5026	4389	6528	5829	6261
ENSG00000181222	POLR2A	4751	4904	4268	7900	5308	5838
ENSG00000163682	RPL9	6133	6628	5803	5875	5188	3264
ENSG00000122026	RPL21	5414	5385	4854	6070	5573	5572
ENSG00000135387	CAPRIN1	5276	5238	4940	7225	5766	4312
ENSG00000196367	TRRAP	5425	5464	5097	5529	5772	5469
ENSG00000112081	SRSF3	5044	4931	4564	7047	5838	5224
ENSG00000164880	INTS1	4767	4689	4457	6385	5265	7058
ENSG00000147676	MAL2	6270	5960	5731	5479	4687	4477
ENSG00000213719	CLIC1	5004	4854	4231	6541	6162	5801
ENSG00000058262	SEC61A1	5286	5521	4928	5777	5876	5126
ENSG00000128595	CALU	5812	5965	5591	5686	5059	4313
ENSG00000075785	RAB7A	4844	4727	4634	6521	5791	5884
ENSG00000047410	TPR	4994	5072	4679	6677	6009	4902
ENSG00000085719	CPNE3	5589	5560	5333	6360	6017	3399
ENSG00000134057	CCNB1	3820	3816	3430	8448	7727	4994
ENSG00000155561	NUP205	4794	4970	4339	7303	5908	4816
ENSG00000143799	PARP1	4837	4958	4200	6738	5134	6098
ENSG00000185896	LAMP1	5206	5005	4656	5675	5993	5413
ENSG00000167491	GATAD2A	5166	4929	4241	5359	5534	6691
ENSG00000075275	CELSR1	5535	5470	4956	4362	5797	5798
ENSG00000105193	RPS16	5460	5626	4872	5616	4792	5516
ENSG00000108828	VAT1	4745	4759	4332	5737	5823	6462
ENSG00000198752	CDC42BPB	5433	5169	4842	5376	5688	5339
ENSG00000128272	ATF4	6047	6243	5037	4237	3605	6628
ENSG00000115310	RTN4	4854	4699	4301	6563	5944	5340
ENSG00000102172	SMS	5072	4997	4469	6404	5858	4892
ENSG00000100811	YY1	5106	5078	4697	5870	5759	5175
ENSG00000147677	EIF3H	5370	5555	5185	5155	5827	4570
ENSG00000063244	U2AF2	4538	4605	4256	6298	4806	7147
ENSG00000113810	SMC4	3626	3699	3311	8951	7079	4936
ENSG00000206053	JPT2	5027	5045	4885	5706	5430	5506
ENSG00000035403	VCL	5281	5070	4673	5758	5699	5098
ENSG00000172725	CORO1B	6013	5866	5218	4293	4790	5337
ENSG00000077147	TM9SF3	5848	5817	5162	4910	5283	4491
ENSG00000108106	UBE2S	3939	3913	3225	6887	5507	8039
ENSG00000100030	MAPK1	4966	5072	4879	6672	6045	3874
ENSG00000149418	ST14	5855	5262	4804	5381	4733	5407
ENSG00000278540	ACACA	5615	5821	5264	4667	4859	5201
ENSG00000100304	TTLL12	4469	4497	3669	7631	4460	6685
ENSG00000002834	LASP1	4930	4815	4155	5111	5254	7095
ENSG00000163714	U2SURP	4651	4550	4519	6606	5466	5326
ENSG00000084754	HADHA	5167	5344	4883	5064	5446	5195
ENSG00000153827	TRIP12	5393	5445	5139	5172	5265	4615
ENSG00000178952	TUFM	4863	4710	4075	5465	5617	6275
ENSG00000105887	MTPN	5165	5186	4812	6307	4948	4580
ENSG00000198911	SREBF2	5502	5400	4618	4866	4938	5663
ENSG00000110880	CORO1C	4952	4932	4515	5742	5857	4954
ENSG00000159140	SON	5386	5449	5023	5769	5205	4102
ENSG00000104517	UBR5	5310	5262	5008	5173	5253	4869
ENSG00000065150	IPO5	4962	5409	4808	6036	5599	3997
ENSG00000266412	NCOA4	5195	5139	4998	5646	5720	4089
ENSG00000079805	DNM2	4720	4977	4551	4790	5270	6416
ENSG00000063245	EPN1	4409	4433	3800	5144	5543	7386
ENSG00000167522	ANKRD11	5231	5046	4308	4497	4599	7000
ENSG00000106105	GARS	5764	5897	4729	4836	4238	5193
ENSG00000135404	CD63	4941	4539	4160	4430	4299	8161
ENSG00000119707	RBM25	5054	5409	4968	5424	4999	4672
ENSG00000176788	BASP1	3578	3619	3218	5815	6272	8023
ENSG00000170606	HSPA4	4764	5063	4390	6557	5721	4021
ENSG00000060138	YBX3	5261	5120	4682	5114	5196	5095
ENSG00000072501	SMC1A	4376	4372	3718	7156	5278	5566
ENSG00000005893	LAMP2	4807	4739	4556	5996	6454	3914
ENSG00000086232	EIF2AK1	5046	5038	4661	5598	5312	4796
ENSG00000101972	STAG2	5213	5043	4845	5961	5466	3895
ENSG00000203485	INF2	4120	4211	3775	6286	5690	6235
ENSG00000094916	CBX5	5074	5120	4204	5251	5822	4837
ENSG00000177731	FLII	4447	4488	4202	6052	5540	5578
ENSG00000140105	WARS	5515	4908	4659	4533	5123	5542
ENSG00000163466	ARPC2	4497	4696	4293	6157	5700	4731
ENSG00000087086	FTL	4228	4352	4163	5798	4153	7378
ENSG00000155066	PROM2	5097	5353	4473	5143	4562	5321
ENSG00000148672	GLUD1	5832	5617	5328	5420	4872	2817
ENSG00000185825	BCAP31	4826	4937	4225	5279	5262	5303
ENSG00000167004	PDIA3	4995	4734	4488	6207	5386	3993
ENSG00000163902	RPN1	5321	4981	4737	5229	4767	4670
ENSG00000099901	RANBP1	4028	3945	3410	6864	5182	6210
ENSG00000127481	UBR4	4902	5200	4695	5231	4498	5098
ENSG00000066084	DIP2B	4512	4699	4081	5721	5554	5057
ENSG00000156414	TDRD9	4308	4422	4078	5615	5768	5407
ENSG00000047849	MAP4	4956	4858	4253	5248	5068	5164
ENSG00000073578	SDHA	4781	4765	4014	5098	4987	5832
ENSG00000101439	CST3	5221	5240	4815	5330	4892	3893
ENSG00000084090	STARD7	4574	4629	4354	5937	5421	4443
ENSG00000127948	POR	5323	4997	4740	4717	4555	4973
ENSG00000136240	KDELR2	4984	5059	4863	5164	4950	4236
ENSG00000179295	PTPN11	5000	4711	4339	5573	5085	4547
ENSG00000128050	PAICS	4451	4450	4093	6405	5417	4434
ENSG00000130826	DKC1	4435	4341	3778	5484	5498	5701
ENSG00000155096	AZIN1	4658	4539	4265	5562	5686	4385
ENSG00000168066	SF1	4115	4202	3797	5656	5254	6031
ENSG00000104738	MCM4	3610	3777	3278	7269	5934	5158
ENSG00000153113	CAST	4783	4955	4871	5205	5320	3840
ENSG00000204469	PRRC2A	4549	4348	3836	5557	4349	6307
ENSG00000124422	USP22	4608	4465	4170	5052	5143	5504
ENSG00000245532	NEAT1	4786	6073	5046	5979	3864	3186
ENSG00000113407	TARS	5357	5397	4465	4840	4123	4649
ENSG00000009954	BAZ1B	4559	4509	4101	5509	4832	5218
ENSG00000100650	SRSF5	4524	4609	4191	4436	5318	5641
ENSG00000168906	MAT2A	4508	4320	4040	5863	4546	5397
ENSG00000069329	VPS35	4451	4386	4403	6066	5291	4058
ENSG00000070214	SLC44A1	4555	4497	3877	5178	5968	4505
ENSG00000010278	CD9	5447	5307	5237	4070	4391	4115
ENSG00000136938	ANP32B	4237	4581	3979	5437	4601	5643
ENSG00000130066	SAT1	5749	5445	5532	3581	3093	5064
ENSG00000159377	PSMB4	4926	4704	4240	5913	4312	4338
ENSG00000092148	HECTD1	4824	4781	4521	5503	4845	3936
ENSG00000188486	H2AFX	3215	3108	2805	8300	5629	5342
ENSG00000122884	P4HA1	6649	6650	6124	3519	3079	2344
ENSG00000196498	NCOR2	4956	4892	4448	3811	4429	5784
ENSG00000008294	SPAG9	4195	4322	3958	6107	5383	4318
ENSG00000126247	CAPNS1	4628	4478	4369	5248	5008	4538
ENSG00000110700	RPS13	4933	5051	4556	4725	4826	4151
ENSG00000089737	DDX24	4379	4394	3959	5761	4843	4882
ENSG00000114942	EEF1B2	5072	4841	4433	4775	4209	4867
ENSG00000151914	DST	5034	5128	4963	5189	4356	3521
ENSG00000104408	EIF3E	5010	5012	5119	4439	4656	3889
ENSG00000147274	RBMX	4234	4232	3852	4764	5253	5644
ENSG00000086062	B4GALT1	5314	5155	5019	4251	4019	4209
ENSG00000167642	SPINT2	4678	4365	4115	4655	4344	5733
ENSG00000158470	B4GALT5	5271	5187	4930	3236	5000	4239
ENSG00000197930	ERO1A	4495	4209	3962	5533	5540	4113
ENSG00000106628	POLD2	4077	3994	3445	5911	4495	5842
ENSG00000132646	PCNA	3439	3427	2997	7188	5756	4946
ENSG00000138413	IDH1	5587	5357	5627	4262	3560	3337
ENSG00000156110	ADK	4416	4747	4716	4847	5139	3803
ENSG00000138668	HNRNPD	3943	4091	3287	5141	4034	7158
ENSG00000186815	TPCN1	4524	4849	4249	3463	4798	5757
ENSG00000160877	NACC1	4292	3904	3652	4451	4444	6800
ENSG00000089280	FUS	3518	3693	3060	4626	3806	8832
ENSG00000111319	SCNN1A	5690	6001	5499	3532	3276	3522
ENSG00000163041	H3F3A	4988	4665	4087	4459	4103	5207
ENSG00000198931	APRT	4508	4298	3540	4612	3675	6875
ENSG00000130255	RPL36	5145	4818	3888	3857	3234	6529
ENSG00000136205	TNS3	5337	5569	5284	3243	4070	3957
ENSG00000196712	NF1	5086	5257	4696	4244	4488	3675
ENSG00000143537	ADAM15	4362	4338	3899	5052	4096	5696
ENSG00000165672	PRDX3	4371	4408	3914	5403	4698	4638
ENSG00000156976	EIF4A2	4759	4641	4694	4762	4596	3965
ENSG00000102317	RBM3	4030	4331	3864	4577	4947	5621
ENSG00000110917	MLEC	4337	4168	3817	5227	4715	5075
ENSG00000078304	PPP2R5C	4391	4562	4268	5122	5206	3759
ENSG00000177565	TBL1XR1	5129	5086	4485	4485	4617	3465
ENSG00000106052	TAX1BP1	4332	4423	4246	5072	6330	2795
ENSG00000124795	DEK	3868	3817	3530	6177	5319	4471
ENSG00000111229	ARPC3	4328	4406	4280	4899	5335	3903
ENSG00000173020	GRK2	4565	4263	3856	5093	4417	4945
ENSG00000198408	OGA	4011	3719	3742	5467	5435	4746
ENSG00000135316	SYNCRIP	4896	4663	4477	5096	4348	3618
ENSG00000163565	IFI16	4848	4443	4181	5585	4267	3742
ENSG00000134910	STT3A	4696	4700	4365	5039	4348	3901
ENSG00000184363	PKP3	4212	3903	3533	5171	4565	5553
ENSG00000065911	MTHFD2	4710	4731	3781	4868	3905	4935
ENSG00000100979	PLTP	4135	4211	3560	3402	5448	6129
ENSG00000141279	NPEPPS	3736	3810	3728	5087	6192	4264
ENSG00000198830	HMGN2	3575	3330	2962	6787	4459	5698
ENSG00000170515	PA2G4	3964	3862	3390	5788	4120	5648
ENSG00000054654	SYNE2	4616	4679	4692	3883	4504	4396
ENSG00000154380	ENAH	4540	4375	4145	4818	4470	4361
ENSG00000213639	PPP1CB	5038	4960	4748	4714	4220	3028
ENSG00000249859	PVT1	4123	4433	3687	4266	4638	5556
ENSG00000164733	CTSB	4351	3882	3702	5133	3641	5987
ENSG00000147649	MTDH	4449	4119	3838	5484	4779	3953
ENSG00000112697	TMEM30A	5172	4696	4473	4422	3825	3998
ENSG00000197081	IGF2R	4928	5159	4786	4552	3179	3979
ENSG00000135723	FHOD1	4877	5080	4649	3875	3851	4164
ENSG00000107438	PDLIM1	3219	3171	2883	4951	5862	6339
ENSG00000189067	LITAF	4457	4369	4257	3890	4982	4398
ENSG00000010292	NCAPD2	3114	3410	2734	6317	5813	4959
ENSG00000197324	LRP10	4779	4582	4100	3509	3938	5430
ENSG00000125844	RRBP1	4456	4445	4011	4201	4093	5124
ENSG00000110075	PPP6R3	4460	4376	4109	5217	4933	3209
ENSG00000109861	CTSC	4918	4339	4302	4237	3799	4669
ENSG00000128641	MYO1B	4129	4144	3672	5167	4917	4200
ENSG00000057608	GDI2	4700	4402	4305	4787	4576	3437
ENSG00000072778	ACADVL	3346	3316	3032	5562	4120	6787
ENSG00000086598	TMED2	4269	4006	4063	4837	4820	4162
ENSG00000152332	UHMK1	4519	4421	4081	4960	4452	3686
ENSG00000204394	VARS	4135	4103	3387	5023	3949	5481
ENSG00000143870	PDIA6	4319	4141	3926	5302	4125	4243
ENSG00000089159	PXN	4072	4002	3497	4739	4712	4977
ENSG00000124831	LRRFIP1	4008	3914	3390	5061	5053	4562
ENSG00000100029	PES1	4159	3962	3558	4677	4384	5238
ENSG00000009335	UBE3C	4210	4189	3814	4964	4501	4227
ENSG00000083312	TNPO1	4060	3825	3638	5827	4853	3653
ENSG00000164292	RHOBTB3	4057	3983	3759	4861	4914	4239
ENSG00000131389	SLC6A6	4008	4074	3468	4242	4193	5779
ENSG00000167548	KMT2D	4148	4137	3635	3925	3774	6132
ENSG00000184916	JAG2	3825	3997	3677	4241	4659	5325
ENSG00000169908	TM4SF1	3430	3315	3085	6189	5116	4584
ENSG00000112715	VEGFA	3469	3136	3038	4526	4881	6642
ENSG00000186716	BCR	4312	4170	4076	4192	4323	4607
ENSG00000125991	ERGIC3	4323	4342	3996	3955	4280	4761
ENSG00000175063	UBE2C	2280	2248	1867	5574	7672	5988
ENSG00000109475	RPL34	4525	4717	4306	3811	4231	4032
ENSG00000121579	NAA50	4212	4129	3770	5000	4418	4088
ENSG00000122545	2022-09-07	3802	4070	3773	5387	5125	3448
ENSG00000205581	HMGN1	4065	3979	3425	4573	4034	5512
ENSG00000173726	TOMM20	4305	4437	4099	3716	4619	4384
ENSG00000122359	ANXA11	4240	4307	3632	4425	3902	4979
ENSG00000244038	DDOST	4278	4065	3728	4693	4463	4245
ENSG00000090621	PABPC4	4111	4021	3627	4988	4263	4421
ENSG00000070182	SPTB	6250	6217	5323	912	1951	4773
ENSG00000125970	RALY	4100	3865	3499	3924	3854	6180
ENSG00000196411	EPHB4	4259	4015	3337	4168	4144	5490
ENSG00000149218	ENDOD1	4997	4894	4469	3003	4825	3194
ENSG00000135821	GLUL	5981	5539	5625	1804	2950	3462
ENSG00000124214	STAU1	4324	4171	3949	3382	4843	4659
ENSG00000108561	C1QBP	4012	4200	3634	5253	4062	4052
ENSG00000102699	PARP4	4203	3937	3974	5069	4868	3154
ENSG00000093010	COMT	3961	3867	3682	4747	4228	4570
ENSG00000213741	RPS29	4414	4809	3969	4109	4262	3464
ENSG00000153201	RANBP2	4296	4321	3985	4913	4074	3401
ENSG00000175216	CKAP5	3511	3692	3077	6402	4786	3517
ENSG00000134107	BHLHE40	3988	3585	3404	4809	4708	4439
ENSG00000132361	CLUH	3883	3887	3372	4189	4120	5428
ENSG00000225630	MTND2P28	4541	4257	3859	4512	4663	3034
ENSG00000166888	STAT6	4158	4080	3788	4057	3570	5204
ENSG00000096060	FKBP5	6588	6729	6037	2122	1618	1689
ENSG00000010404	IDS	4761	4368	4700	3801	3650	3460
ENSG00000105854	PON2	4879	4885	4824	3341	3568	3229
ENSG00000133313	CNDP2	4813	5202	4433	2996	3367	3897
ENSG00000112378	PERP	4758	4538	4547	3682	3744	3431
ENSG00000130396	AFDN	4112	4036	3889	4146	4153	4350
ENSG00000091140	DLD	3894	4026	3718	4559	4912	3549
ENSG00000078369	GNB1	4086	4054	3668	4546	4245	4048
ENSG00000140391	TSPAN3	5572	5159	5006	3125	2996	2759
ENSG00000125166	GOT2	3739	3721	3461	5123	4729	3808
ENSG00000100401	RANGAP1	3341	3326	2868	5144	4424	5477
ENSG00000100813	ACIN1	4278	4248	3742	4149	3439	4705
ENSG00000164032	H2AFZ	3739	3597	2960	5394	4016	4849
ENSG00000149806	FAU	4190	3840	3536	3788	3543	5644
ENSG00000182670	TTC3	3951	4143	4048	4169	4573	3639
ENSG00000136485	DCAF7	3775	3719	3334	4247	4677	4730
ENSG00000117450	PRDX1	3634	3601	3461	5261	4388	4105
ENSG00000115241	PPM1G	3589	3600	3169	4368	3907	5801
ENSG00000121774	KHDRBS1	4135	3888	3391	4132	3993	4887
ENSG00000010256	UQCRC1	4301	4550	3860	4125	3744	3825
ENSG00000129353	SLC44A2	4082	4068	3772	4355	4165	3897
ENSG00000148248	SURF4	3973	4000	3582	3824	4662	4280
ENSG00000131165	CHMP1A	3489	3421	3192	4661	4559	4993
ENSG00000076003	MCM6	3273	3465	2996	5070	5081	4426
ENSG00000142089	IFITM3	3861	3390	2927	4221	4258	5653
ENSG00000171490	RSL1D1	4136	4057	3613	4794	4031	3671
ENSG00000156515	HK1	4204	4234	3572	4076	3957	4190
ENSG00000145555	MYO10	3834	3921	3405	4677	4001	4384
ENSG00000156802	ATAD2	3144	3124	2737	6052	4909	4217
ENSG00000100596	SPTLC2	4313	4211	3980	3866	4434	3356
ENSG00000071794	HLTF	3525	3605	3038	4570	5334	4085
ENSG00000104413	ESRP1	3837	3849	3663	4921	4297	3553
ENSG00000102890	ELMO3	4719	4786	4193	3480	3397	3538
ENSG00000108883	EFTUD2	3659	3661	3259	4940	4497	4076
ENSG00000157106	SMG1	3698	3887	3533	4217	4619	4136
ENSG00000071537	SEL1L	4208	3989	3807	4735	4178	3159
ENSG00000161800	RACGAP1	3253	3064	2720	6757	4761	3495
ENSG00000152291	TGOLN2	3790	3758	3348	4862	4222	4048
ENSG00000130164	LDLR	4285	3986	3657	4812	3771	3515
ENSG00000014216	CAPN1	4107	3925	3695	3980	3882	4413
ENSG00000140740	UQCRC2	4247	4355	3913	4440	4018	3022
ENSG00000181789	COPG1	4532	4513	4090	3783	3825	3225
ENSG00000136810	TXN	3953	4029	3452	5053	3965	3494
ENSG00000173402	DAG1	3897	4008	3686	4299	4120	3932
ENSG00000115484	CCT4	4370	4471	4135	4260	3605	3081
ENSG00000114353	GNAI2	3601	3419	3241	4493	4433	4726
ENSG00000079459	FDFT1	4207	3961	3761	4159	4368	3443
ENSG00000143742	SRP9	4016	3955	3458	4433	4437	3595
ENSG00000110092	CCND1	3521	3166	2971	5216	3661	5343
ENSG00000050820	BCAR1	4208	3859	3485	3816	4207	4295
ENSG00000132824	SERINC3	4041	4129	3699	3249	4786	3966
ENSG00000149136	SSRP1	3625	3638	3113	4706	3895	4822
ENSG00000063660	GPC1	4803	4812	4416	3342	3320	3081
ENSG00000058668	ATP2B4	3755	3677	3496	4850	4524	3471
ENSG00000118058	KMT2A	3747	4036	3645	3795	4335	4209
ENSG00000143924	EML4	3974	3829	3697	4071	4309	3813
ENSG00000120438	TCP1	3383	3544	3197	5064	4571	3915
ENSG00000167986	DDB1	4500	4713	4230	3463	3545	3200
ENSG00000156261	CCT8	3842	3742	3640	4874	4074	3466
ENSG00000100297	MCM5	3154	3303	2585	4462	4663	5432
ENSG00000123983	ACSL3	3824	3894	3557	5028	4505	2762
ENSG00000170759	KIF5B	3952	3746	3645	5057	3955	3179
ENSG00000198743	SLC5A3	3571	3142	3564	1712	6665	4872
ENSG00000197879	MYO1C	3750	3594	3359	3772	4147	4887
ENSG00000197111	PCBP2	3746	3920	3422	4307	4239	3848
ENSG00000124151	NCOA3	4325	4341	4191	3169	3788	3652
ENSG00000133657	ATP13A3	3843	3735	3427	4629	4226	3511
ENSG00000168137	SETD5	3392	3604	3242	4090	3956	5014
ENSG00000145623	OSMR	3827	3701	3400	4248	4553	3539
ENSG00000175727	MLXIP	3768	3697	3413	3762	4170	4409
ENSG00000088888	MAVS	3915	3976	3501	4077	3708	4003
ENSG00000125835	SNRPB	3286	3225	2787	4905	4199	4678
ENSG00000105835	NAMPT	3762	3255	3206	4730	3534	4583
ENSG00000132182	NUP210	3396	3370	2579	4669	3289	5724
ENSG00000146648	EGFR	3508	3218	2875	4437	5009	3965
ENSG00000125977	EIF2S2	3780	3708	3394	4278	3623	4204
ENSG00000166747	AP1G1	4129	4205	3912	4023	3904	2808
ENSG00000184432	COPB2	4016	4074	3639	4098	3831	3224
ENSG00000205937	RNPS1	3338	3374	2859	4534	3990	4782
ENSG00000130707	ASS1	5674	5593	5171	1493	2560	2385
ENSG00000165527	ARF6	3619	3423	3122	4502	3885	4312
ENSG00000140943	MBTPS1	3720	3808	3397	4121	3608	4199
ENSG00000100129	EIF3L	4017	4017	3800	3688	3797	3490
ENSG00000012660	ELOVL5	3689	3804	3385	3854	4377	3699
ENSG00000109606	DHX15	3655	3555	3380	4508	4189	3518
ENSG00000227097	RPS28P7	3127	3067	2841	3530	3259	6976
ENSG00000101361	NOP56	3375	3223	2749	5110	3689	4645
ENSG00000113719	ERGIC1	4391	4326	4292	2400	3790	3586
ENSG00000005020	SKAP2	3682	3549	3475	4294	3464	4313
ENSG00000214022	REPIN1	3906	3763	3533	4016	3015	4500
ENSG00000074181	NOTCH3	4547	4471	4150	3048	2507	4007
ENSG00000182158	CREB3L2	4294	4442	3934	3549	2984	3513
ENSG00000134013	LOXL2	2638	2664	2450	4965	5175	4811
ENSG00000101367	MAPRE1	4132	3733	3613	4777	3739	2705
ENSG00000006534	ALDH3B1	4663	4900	4949	3194	2319	2669
ENSG00000134001	EIF2S1	3623	3644	3224	4758	4011	3429
ENSG00000067167	TRAM1	4100	4052	4089	3390	4148	2901
ENSG00000065000	AP3D1	3602	3672	3345	3732	3898	4411
ENSG00000233276	GPX1	3854	3850	3290	3436	3480	4740
ENSG00000101384	JAG1	2553	2544	2211	4252	6626	4455
ENSG00000099204	ABLIM1	4258	4549	4147	3571	3207	2887
ENSG00000102054	RBBP7	3183	3407	3059	4569	4198	4197
ENSG00000055917	PUM2	4144	4073	4074	3876	3552	2880
ENSG00000143612	C1orf43	4236	3852	3837	3858	3003	3765
ENSG00000086061	DNAJA1	3718	3487	3682	5051	3751	2857
ENSG00000145495	2022-03-06	3916	3951	3636	3799	3448	3785
ENSG00000148396	SEC16A	3779	3764	3475	4004	3760	3735
ENSG00000104419	NDRG1	2882	2594	2777	4402	5494	4359
ENSG00000170315	UBB	3409	3305	3195	4810	3935	3840
ENSG00000159840	ZYX	4291	3979	3371	2902	4348	3587
ENSG00000136527	TRA2B	3690	3678	3280	4595	3446	3784
ENSG00000172534	HCFC1	3458	3614	2971	4828	3806	3765
ENSG00000152601	MBNL1	4163	3834	3661	4570	3511	2688
ENSG00000115414	FN1	2585	2649	2275	7055	5294	2556
ENSG00000091527	CDV3	3921	4032	3750	3772	3836	3081
ENSG00000088340	FER1L4	2194	2586	2352	3599	4922	6726
ENSG00000095139	ARCN1	4615	4533	4326	3462	2806	2633
ENSG00000152952	PLOD2	3390	3154	2882	5107	4395	3420
ENSG00000161011	SQSTM1	4413	4333	4118	2646	2956	3878
ENSG00000164104	HMGB2	3045	2998	2370	6268	2418	5243
ENSG00000029993	HMGB3	2850	2663	2375	4830	3816	5801
ENSG00000148344	PTGES	3377	3630	3182	4577	2541	5028
ENSG00000162522	KIAA1522	4136	3930	3587	3182	3589	3905
ENSG00000112851	ERBIN	3776	3587	3365	3810	4622	3154
ENSG00000182197	EXT1	3311	3170	2716	4729	4128	4238
ENSG00000013364	MVP	4024	4211	3652	2640	3493	4269
ENSG00000148730	EIF4EBP2	3698	3654	3478	3999	3819	3591
ENSG00000113712	CSNK1A1	4171	4086	3613	3532	3274	3551
ENSG00000165389	SPTSSA	5554	5754	5320	1951	2110	1530
ENSG00000172809	RPL38	3784	3744	3135	3775	3556	4225
ENSG00000186591	UBE2H	3966	3856	3514	3609	3691	3575
ENSG00000126602	TRAP1	3710	3670	3323	3691	3278	4535
ENSG00000173227	SYT12	4859	4561	3915	2672	2821	3359
ENSG00000119689	DLST	3747	3657	3322	3832	3628	3985
ENSG00000113368	LMNB1	3269	3127	2639	5288	4166	3650
ENSG00000128245	YWHAH	2676	2647	2404	5745	4873	3792
ENSG00000103260	METRN	3088	3119	2802	4075	3619	5410
ENSG00000100823	APEX1	3801	3850	3280	3702	3002	4463
ENSG00000152795	HNRNPDL	3416	3467	3207	4364	3821	3816
ENSG00000141458	NPC1	3325	3219	3153	4191	4383	3804
ENSG00000134250	NOTCH2	3586	3547	3358	3939	4172	3447
ENSG00000101224	CDC25B	2995	3146	2597	5489	3965	3841
ENSG00000088930	XRN2	3658	3550	3225	4050	3606	3923
ENSG00000160014	CALM3	2775	2749	2310	4646	4114	5369
ENSG00000064601	CTSA	2953	2807	2708	3475	4672	5318
ENSG00000100266	PACSIN2	3953	3962	3677	3383	3050	3862
ENSG00000198836	OPA1	3407	3394	3267	4362	4372	3043
ENSG00000180182	MED14	3298	3305	2976	5012	4374	2872
ENSG00000158417	EIF5B	3523	3353	3307	4611	3680	3359
ENSG00000108256	NUFIP2	4046	3961	3703	3556	3396	3171
ENSG00000143420	ENSA	4047	3865	3444	3777	2793	3906
ENSG00000154473	BUB3	3120	3007	2745	4975	4355	3607
ENSG00000108055	SMC3	3202	3263	3005	5115	3898	3292
ENSG00000115884	SDC1	3699	3452	3276	3092	2868	5357
ENSG00000060237	WNK1	3436	3446	3083	4326	3745	3695
ENSG00000121060	TRIM25	3476	3439	2949	4196	3435	4213
ENSG00000187653	TMSB4XP8	4542	3837	3890	5010	3705	721
ENSG00000142208	AKT1	3386	3390	2860	3427	3912	4688
ENSG00000275023	MLLT6	3424	3313	2955	2322	3290	6331
ENSG00000214485	RPL7P1	3644	3976	3335	4003	3881	2766
ENSG00000100567	PSMA3	3218	3523	3058	5188	3721	2858
ENSG00000127184	COX7C	4076	4052	3774	3453	3065	3145
ENSG00000125505	MBOAT7	3062	2978	2739	4002	4176	4603
ENSG00000104824	HNRNPL	3286	3150	2905	4116	3417	4668
ENSG00000166750	SLFN5	4782	4456	4240	2580	2877	2595
ENSG00000075391	RASAL2	3256	3342	3166	3924	4343	3486
ENSG00000118816	CCNI	3851	3883	3620	3512	3880	2728
ENSG00000125304	TM9SF2	4078	3843	3742	3547	3634	2620
ENSG00000110697	PITPNM1	3335	3221	2977	4088	3895	3943
ENSG00000172115	CYCS	3584	3547	3121	4384	3471	3349
ENSG00000074695	LMAN1	3929	3869	3544	3701	3335	3073
ENSG00000171940	ZNF217	3673	3704	3580	3518	3989	2984
ENSG00000099942	CRKL	3354	3294	3062	4170	4171	3386
ENSG00000109685	NSD2	2686	2863	2364	4764	4273	4475
ENSG00000179195	ZNF664	4127	4204	3806	2981	3014	3261
ENSG00000110367	DDX6	3785	3829	3414	3785	3590	2926
ENSG00000198952	SMG5	3559	3630	3189	3211	3492	4247
ENSG00000130723	PRRC2B	3586	3492	3187	3436	3188	4437
ENSG00000179010	MRFAP1	3764	3568	3030	4052	3112	3795
ENSG00000159399	HK2	3271	3179	2788	3730	3605	4734
ENSG00000159335	PTMS	3240	3151	2944	3520	2893	5502
ENSG00000167005	NUDT21	3542	3395	2874	3936	3851	3638
ENSG00000131981	LGALS3	3815	3693	3741	3141	3510	3328
ENSG00000077097	TOP2B	3688	3655	3516	3475	3876	3014
ENSG00000083857	FAT1	3394	3438	3255	4861	2671	3601
ENSG00000134287	ARF3	3445	3279	2970	3559	3874	4060
ENSG00000100632	ERH	3238	3153	2686	4239	3508	4361
ENSG00000136636	KCTD3	4000	3892	3517	3837	3027	2907
ENSG00000136352	NKX2-1	3372	3088	3051	3093	3461	5086
ENSG00000268940	CT45A1	3258	3437	3280	4224	3643	3308
ENSG00000108829	LRRC59	2944	3026	2841	4195	4095	4038
ENSG00000161547	SRSF2	2836	2884	2778	5302	4114	3172
ENSG00000068878	PSME4	3472	3543	3259	4074	3834	2902
ENSG00000166226	CCT2	3469	3383	3161	4391	3412	3267
ENSG00000138061	CYP1B1	1719	1886	1933	4067	6427	5031
ENSG00000141736	ERBB2	4187	3881	3808	2454	2994	3696
ENSG00000101126	ADNP	3675	3614	3310	3309	3781	3328
ENSG00000133606	MKRN1	3690	3545	3435	3252	3307	3755
ENSG00000115415	STAT1	3432	3112	2927	4690	3915	2880
ENSG00000108010	GLRX3	3614	3428	3147	3946	3767	3041
ENSG00000158195	WASF2	3281	3119	2876	3995	3953	3715
ENSG00000272398	CD24	3937	3870	4252	2470	3755	2644
ENSG00000135390	ATP5MC2	3719	3782	3443	3299	2977	3694
ENSG00000103194	USP10	3297	3219	2907	4337	3620	3500
ENSG00000177733	HNRNPA0	3184	2937	2563	4058	3252	4851
ENSG00000105401	CDC37	3385	3361	2887	3465	2551	5169
ENSG00000180957	PITPNB	3314	3284	3093	3923	4102	3097
ENSG00000161813	LARP4	3542	3423	3235	4046	3611	2929
ENSG00000132676	DAP3	3371	3439	3123	4005	3365	3475
ENSG00000183723	CMTM4	3486	3509	3070	3332	3544	3825
ENSG00000105971	CAV2	2552	2568	2386	4999	5545	2707
ENSG00000138363	ATIC	3269	3272	3112	4412	3551	3124
ENSG00000135720	DYNC1LI2	3157	3180	3025	3866	3609	3879
ENSG00000010244	ZNF207	3191	3285	3137	4140	3935	3014
ENSG00000114978	MOB1A	3283	3513	3221	3891	4050	2736
ENSG00000116478	HDAC1	2917	2954	2621	4212	3866	4106
ENSG00000105426	PTPRS	3200	3417	3080	3792	3740	3416
ENSG00000111331	OAS3	3363	2832	2620	5650	2992	3182
ENSG00000101152	DNAJC5	3906	3671	3310	2232	3288	4223
ENSG00000165637	VDAC2	3621	3546	3294	3632	3448	3039
ENSG00000184575	XPOT	3564	3523	2941	3834	3255	3463
ENSG00000120705	ETF1	3487	3400	3234	3671	3532	3240
ENSG00000187555	USP7	3252	3267	3015	4363	3623	3035
ENSG00000160209	PDXK	3428	3483	2929	3662	3538	3509
ENSG00000159352	PSMD4	3547	3394	3023	4012	3046	3522
ENSG00000126457	PRMT1	3356	3364	3086	3653	3032	4047
ENSG00000108946	PRKAR1A	3763	3527	3443	3682	3283	2810
ENSG00000210135	MT-TN	4050	3822	3630	2819	3217	2963
ENSG00000127483	HP1BP3	2775	2815	2612	4294	4177	3826
ENSG00000105993	DNAJB6	3284	3413	3209	3387	3395	3801
ENSG00000118680	MYL12B	3256	3232	3087	3975	3886	3037
ENSG00000132305	IMMT	3067	3215	2924	4262	3790	3208
ENSG00000176597	B3GNT5	4631	4683	4725	2431	2028	1961
ENSG00000166689	PLEKHA7	4166	4306	3864	2234	3070	2812
ENSG00000197451	HNRNPAB	3630	3408	2928	2437	2354	5677
ENSG00000180370	PAK2	3089	3187	3004	4372	3713	3053
ENSG00000125968	ID1	3267	3538	2991	4831	2813	2977
ENSG00000104320	NBN	3129	3068	2990	4813	3802	2611
ENSG00000166986	MARS	3883	3937	3124	3178	2316	3964
ENSG00000143569	UBAP2L	3120	3283	3189	3726	3283	3796
ENSG00000108604	SMARCD2	3453	3319	3095	3536	3000	3974
ENSG00000029363	BCLAF1	3085	3123	2967	4860	3708	2576
ENSG00000124766	SOX4	3714	3442	3034	2354	2391	5369
ENSG00000142634	EFHD2	2852	2734	2534	4467	4087	3602
ENSG00000179889	PDXDC1	3414	3452	3321	3346	3362	3359
ENSG00000131467	PSME3	3191	3142	3054	4001	3620	3233
ENSG00000173473	SMARCC1	3086	3110	2947	3678	3640	3777
ENSG00000105968	H2AFV	2880	2783	2404	4281	3856	4023
ENSG00000171603	CLSTN1	3514	3418	2998	3415	3507	3362
ENSG00000100697	DICER1	3154	3166	2943	4232	3444	3263
ENSG00000111481	COPZ1	3848	3894	3512	3499	2781	2661
ENSG00000135506	OS9	3794	3412	3119	3275	2773	3813
ENSG00000196504	PRPF40A	3439	3313	3255	3872	3545	2720
ENSG00000132780	NASP	2831	2851	2393	4087	3908	4063
ENSG00000101040	ZMYND8	4152	3662	3693	2174	2852	3596
ENSG00000115760	BIRC6	3652	3509	3300	3478	3349	2840
ENSG00000149547	EI24	3112	3153	2901	4149	3541	3255
ENSG00000213853	EMP2	3548	3407	3083	2990	4010	3058
ENSG00000099875	MKNK2	3410	3177	2865	2731	2918	4954
ENSG00000131844	MCCC2	3194	3179	3010	4124	4008	2516
ENSG00000108588	CCDC47	3715	3578	3325	3349	3187	2837
ENSG00000180776	ZDHHC20	3101	3241	3183	3726	3963	2775
ENSG00000108344	PSMD3	2984	3001	2649	4287	3052	4008
ENSG00000119383	PTPA	3388	3230	2623	3320	3041	4374
ENSG00000107798	LIPA	3584	3503	3312	3382	3441	2744
ENSG00000141510	TP53	3041	3149	2649	3620	3710	3795
ENSG00000115866	DARS	3238	3180	2986	3938	3742	2865
ENSG00000108021	FAM208B	3283	3170	3043	3655	3706	3079
ENSG00000175061	LRRC75A-AS1	3386	3249	3124	2988	2848	4273
ENSG00000171681	ATF7IP	3206	3372	3273	3895	3418	2701
ENSG00000135018	UBQLN1	3148	3109	2967	4326	3446	2846
ENSG00000186174	BCL9L	3888	3666	3258	2731	2294	4002
ENSG00000161013	MGAT4B	3296	3325	2968	2678	3443	4099
ENSG00000186350	RXRA	3178	3106	2861	2937	3479	4238
ENSG00000182149	IST1	3191	3298	3085	3418	3343	3454
ENSG00000122705	CLTA	3088	3065	2934	3257	3549	3869
ENSG00000072364	AFF4	3681	3694	3487	3113	3170	2616
ENSG00000221963	APOL6	3323	3045	2910	3495	4071	2912
ENSG00000116016	EPAS1	2688	2704	2568	3674	4455	3612
ENSG00000168439	STIP1	3008	2949	2616	4208	3250	3661
ENSG00000088205	DDX18	2958	2921	2894	4153	3704	3052
ENSG00000196586	MYO6	3590	3757	3769	2572	3178	2798
ENSG00000100393	EP300	3157	3267	3023	3268	3512	3424
ENSG00000037474	NSUN2	2995	2882	2675	3850	3729	3516
ENSG00000273749	CYFIP1	3323	3258	3172	3540	3325	3026
ENSG00000134440	NARS	3233	3270	2956	4120	3068	2996
ENSG00000143815	LBR	3046	3004	2817	4268	3534	2954
ENSG00000151491	EPS8	4027	3818	3774	3022	3065	1899
ENSG00000105778	AVL9	3255	3103	2938	3326	3480	3451
ENSG00000111602	TIMELESS	2604	2604	2204	4408	3593	4121
ENSG00000065361	ERBB3	3634	3332	3102	3171	2835	3447
ENSG00000109046	WSB1	3823	3736	3757	2706	2645	2820
ENSG00000070367	EXOC5	3356	3136	2996	3835	3395	2757
ENSG00000068697	LAPTM4A	3260	3101	3138	3002	3495	3467
ENSG00000101150	TPD52L2	3017	3232	2884	2866	3712	3731
ENSG00000142798	HSPG2	3257	3326	3022	3400	2681	3738
ENSG00000186260	MRTFB	3107	3163	3100	3332	3744	2947
ENSG00000180198	RCC1	3122	3199	2883	3433	2739	4002
ENSG00000152926	ZNF117	4468	4408	4616	1941	1952	1951
ENSG00000107372	ZFAND5	3245	3149	3084	3607	3037	3211
ENSG00000117593	DARS2	2732	2771	2396	4601	3699	3091
ENSG00000100138	SNU13	3093	3197	2698	3716	3141	3444
ENSG00000166949	SMAD3	2543	2512	2184	3589	4212	4190
ENSG00000109111	SUPT6H	3320	3286	3088	3410	2911	3202
ENSG00000162434	JAK1	3381	3228	3281	3295	3530	2500
ENSG00000101474	APMAP	3100	3121	2848	3377	3334	3430
ENSG00000105976	MET	2102	2201	1870	6820	3163	3050
ENSG00000175931	UBE2O	2932	3012	2614	3375	3125	4137
ENSG00000197386	HTT	3139	3244	3017	3223	3384	3179
ENSG00000141959	PFKL	2946	2742	2440	3049	3251	4744
ENSG00000007202	KIAA0100	2952	3178	2869	3991	3180	2994
ENSG00000160551	TAOK1	3533	3516	3249	3116	3141	2604
ENSG00000101191	DIDO1	3128	3115	2880	2884	3426	3726
ENSG00000108848	LUC7L3	3209	3171	3091	3302	2940	3440
ENSG00000014641	MDH1	3256	3058	2634	3889	3488	2806
ENSG00000110713	NUP98	2917	2971	2802	3846	3691	2893
ENSG00000106683	LIMK1	3061	2837	2556	3252	3360	4053
ENSG00000270647	TAF15	3021	2951	2484	3148	2407	5100
ENSG00000172819	RARG	3061	3029	2582	3796	3016	3604
ENSG00000134954	ETS1	2704	2656	2337	3987	4280	3116
ENSG00000179222	MAGED1	3635	3836	3668	2843	2415	2631
ENSG00000163946	FAM208A	3061	2873	2674	4150	3418	2839
ENSG00000146674	IGFBP3	1733	1595	1918	2412	7200	4155
ENSG00000115762	PLEKHB2	2992	3005	2816	3630	3461	3107
ENSG00000204256	BRD2	3195	3233	2827	3321	2785	3636
ENSG00000089053	ANAPC5	2762	2968	2754	3870	3459	3182
ENSG00000068120	COASY	2933	2955	2583	3462	3436	3624
ENSG00000115875	SRSF7	2967	2855	2515	3896	2947	3806
ENSG00000196914	ARHGEF12	3507	3350	3231	3102	2984	2787
ENSG00000172830	SSH3	3184	3269	2965	2950	3245	3346
ENSG00000116754	SRSF11	3062	3106	3095	3605	3126	2940
ENSG00000075413	MARK3	3144	3064	2625	3474	3471	3155
ENSG00000137497	NUMA1	3168	3073	2819	3024	2811	4037
ENSG00000171867	PRNP	3064	2863	2627	3449	3336	3592
ENSG00000254986	DPP3	2988	2874	2590	3569	3786	3094
ENSG00000116698	SMG7	3059	3253	2881	3517	3185	2978
ENSG00000184117	NIPSNAP1	3178	3046	2800	2807	2750	4288
ENSG00000008394	MGST1	3286	3370	3355	3052	3303	2494
ENSG00000144136	SLC20A1	3478	3603	3070	3503	3070	2128
ENSG00000141401	IMPA2	3385	3342	2693	2599	2966	3865
ENSG00000170248	PDCD6IP	3333	3132	3021	3432	3502	2403
ENSG00000104442	ARMC1	2862	2850	2630	4122	3589	2765
ENSG00000068366	ACSL4	3104	2832	2728	3714	3924	2505
ENSG00000125676	THOC2	3292	3191	3048	3269	2898	3083
ENSG00000167900	TK1	2250	2284	1893	4298	3517	4538
ENSG00000099917	MED15	2920	2935	2599	3204	3288	3823
ENSG00000121741	ZMYM2	3306	3181	3098	3039	3317	2821
ENSG00000153914	SREK1	3157	3334	3028	3382	3132	2728
ENSG00000100300	TSPO	2884	2701	2417	3528	2955	4271
ENSG00000088986	DYNLL1	2805	2684	2716	4267	3235	3048
ENSG00000130779	CLIP1	2930	2941	2739	3980	3185	2974
ENSG00000120733	KDM3B	3098	3176	3088	3310	3039	3024
ENSG00000165283	STOML2	2959	2914	2551	3556	3181	3569
ENSG00000163527	STT3B	3224	3264	3000	3396	3468	2358
ENSG00000084774	CAD	2539	2672	2322	4673	2900	3595
ENSG00000257923	CUX1	3032	3113	2964	3390	2944	3252
ENSG00000077235	GTF3C1	3111	3060	2715	3458	2924	3374
ENSG00000084623	EIF3I	2686	2865	2470	3587	3714	3315
ENSG00000168710	AHCYL1	3453	3482	3276	2892	2722	2809
ENSG00000158769	F11R	3114	3073	2837	3191	3095	3313
ENSG00000115216	NRBP1	2854	2808	2632	3427	3661	3224
ENSG00000121892	PDS5A	3371	3249	3132	3486	2946	2416
ENSG00000101161	PRPF6	2888	2884	2625	2797	3449	3949
ENSG00000071553	ATP6AP1	3154	3208	2809	3089	2999	3309
ENSG00000119333	WDR34	2420	2420	2135	3993	3701	3899
ENSG00000101266	CSNK2A1	3006	3151	2722	3582	3092	3014
ENSG00000118257	NRP2	4115	3984	3717	2321	2217	2206
ENSG00000172053	QARS	3150	3144	2864	2916	3039	3447
ENSG00000139613	SMARCC2	2945	2932	2573	3622	2901	3587
ENSG00000101294	HM13	3123	3148	2935	3157	3128	3059
ENSG00000050426	LETMD1	3595	3653	3201	2658	2492	2927
ENSG00000137409	MTCH1	2821	2861	2444	2999	3546	3853
ENSG00000176393	RNPEP	3036	2992	2561	3352	3270	3289
ENSG00000057019	DCBLD2	3074	2921	2648	4735	2948	2160
ENSG00000168461	RAB31	2313	2496	2077	3792	4203	3600
ENSG00000100591	AHSA1	3081	2903	2530	3916	2850	3194
ENSG00000047315	POLR2B	3230	2997	3030	3185	3271	2745
ENSG00000159131	GART	2952	3133	2506	3682	3084	3073
ENSG00000112118	MCM3	2492	2520	2207	3787	3568	3854
ENSG00000113558	SKP1	2974	2766	2650	3841	3567	2605
ENSG00000113140	SPARC	2791	2983	2822	2674	4011	3115
ENSG00000131724	IL13RA1	2645	2579	2456	3707	3839	3169
ENSG00000163479	SSR2	2735	2766	2582	3374	3147	3764
ENSG00000005007	UPF1	2951	2828	2614	3337	2889	3747
ENSG00000115648	MLPH	3108	3097	3040	3288	2543	3285
ENSG00000136270	TBRG4	3009	3128	2804	3355	2853	3208
ENSG00000143252	SDHC	3242	3244	2876	3139	2899	2951
ENSG00000189159	JPT1	2410	2312	1974	4250	3244	4153
ENSG00000160932	LY6E	3650	3640	3401	1898	2734	3016
ENSG00000173692	PSMD1	2749	2844	2594	5148	3229	1767
ENSG00000197249	SERPINA1	3591	3526	3336	1743	3699	2432
ENSG00000198898	CAPZA2	3140	3075	2874	3747	3360	2119
ENSG00000127884	ECHS1	2733	2643	2476	3576	3396	3474
ENSG00000105701	FKBP8	2995	2825	2343	2899	2609	4618
ENSG00000055609	KMT2C	3145	3185	2974	2840	3343	2799
ENSG00000108179	PPIF	2418	2325	2255	3891	4039	3330
ENSG00000120802	TMPO	2363	2273	1993	4997	3624	3006
ENSG00000101558	VAPA	2872	2729	2533	3808	3476	2834
ENSG00000106348	IMPDH1	2498	2440	2267	3530	3667	3845
ENSG00000176171	BNIP3	3003	3034	2736	3207	3082	3114
ENSG00000105048	TNNT1	2912	2830	2242	2670	2290	5227
ENSG00000139641	ESYT1	2481	2463	2301	3980	3847	3072
ENSG00000125944	HNRNPR	2760	2612	2359	3722	3246	3435
ENSG00000117362	APH1A	2968	2853	2505	3247	2817	3743
ENSG00000198700	IPO9	2625	2651	2397	4339	3217	2886
ENSG00000137693	YAP1	3008	2892	2969	3156	3235	2854
ENSG00000186468	RPS23	1814	2073	2251	2648	2962	6352
ENSG00000004059	ARF5	3056	2865	2693	3010	3038	3438
ENSG00000102225	CDK16	2663	2742	2423	3486	2996	3782
ENSG00000138757	G3BP2	2978	2848	2660	3587	3062	2952
ENSG00000111540	RAB5B	3367	3245	3111	2771	3071	2521
ENSG00000174547	MRPL11	2948	2919	2532	3613	3153	2904
ENSG00000071626	DAZAP1	2908	2552	2235	3350	2956	4061
ENSG00000066855	MTFR1	2817	2943	2634	3498	3482	2675
ENSG00000023228	NDUFS1	3102	3108	2877	3416	2922	2619
ENSG00000054118	THRAP3	2856	2843	2598	3670	2959	3113
ENSG00000133195	SLC39A11	3128	3001	2737	3305	3074	2758
ENSG00000197771	MCMBP	2490	2685	2413	3904	3643	2849
ENSG00000116044	NFE2L2	2892	2803	2573	3808	3351	2544
ENSG00000149187	CELF1	2916	2933	2667	3190	2887	3361
ENSG00000132383	RPA1	2762	2679	2417	3999	3177	2915
ENSG00000175115	PACS1	2748	2855	2561	2921	3429	3428
ENSG00000100220	RTCB	3178	3085	2617	3060	2889	3113
ENSG00000171862	PTEN	2559	2715	2617	4083	3866	2099
ENSG00000264364	DYNLL2	2790	2772	2603	3056	2754	3962
ENSG00000180398	MCFD2	3257	3169	2890	3078	2874	2656
ENSG00000188529	SRSF10	2998	3033	2780	3522	2995	2587
ENSG00000123066	MED13L	3000	3034	2986	2924	3189	2778
ENSG00000106636	YKT6	2967	2927	2579	3056	3035	3339
ENSG00000114554	PLXNA1	2640	2633	2330	3071	3458	3767
ENSG00000173848	NET1	3512	3244	3503	2563	2518	2530
ENSG00000148358	GPR107	3251	3160	2945	2855	2800	2845
ENSG00000104067	TJP1	3054	3024	2980	3446	3023	2327
ENSG00000168056	LTBP3	3750	3235	3380	1853	1939	3689
ENSG00000168411	RFWD3	2337	2314	1968	4038	3853	3336
ENSG00000080345	RIF1	2708	2578	2555	3720	3522	2760
ENSG00000168264	IRF2BP2	3034	2929	2840	3099	3188	2752
ENSG00000234741	GAS5	3472	3307	3113	2785	2326	2823
ENSG00000206560	ANKRD28	2241	2174	2084	4306	3921	3097
ENSG00000263001	GTF2I	2955	2885	2849	2927	3273	2928
ENSG00000181885	CLDN7	3329	3057	2697	2602	2325	3805
ENSG00000164889	SLC4A2	3077	2802	2524	2501	2602	4301
ENSG00000272620	AFAP1-AS1	3202	3156	2831	3441	2616	2560
ENSG00000099814	CEP170B	2810	2587	2448	2789	3109	4060
ENSG00000004142	POLDIP2	2634	2616	2466	3497	3176	3412
ENSG00000066279	ASPM	2218	2276	2005	4996	3791	2511
ENSG00000241973	PI4KA	2857	3125	2727	3073	3082	2926
ENSG00000163781	TOPBP1	2638	2642	2304	3886	3577	2736
ENSG00000136261	BZW2	2685	2884	2435	3677	2946	3147
ENSG00000119285	HEATR1	2754	2811	2674	3914	3128	2492
ENSG00000159842	ABR	2830	2890	2618	3029	2906	3488
ENSG00000158290	CUL4B	2808	2850	2693	3623	3459	2326
ENSG00000115159	GPD2	2978	2938	2681	3889	2701	2518
ENSG00000055130	CUL1	2653	2879	2578	3692	3413	2461
ENSG00000188612	SUMO2	2958	2792	2626	3543	2646	3102
ENSG00000134684	YARS	3246	3220	2762	2821	2180	3436
ENSG00000113648	H2AFY	2850	2814	2635	3127	2894	3333
ENSG00000204843	DCTN1	2899	2706	2372	2933	2691	4048
ENSG00000118985	ELL2	2302	2296	2056	4155	3657	3180
ENSG00000166165	CKB	2609	2781	2559	4085	2418	3192
ENSG00000110651	CD81	2694	2752	2631	3003	3228	3289
ENSG00000049860	HEXB	3011	2892	2767	3251	3125	2541
ENSG00000188554	NBR1	3298	3191	2950	2778	2753	2591
ENSG00000092010	PSME1	2763	2724	2484	2997	3156	3434
ENSG00000113161	HMGCR	2791	2820	2736	3156	4028	2015
ENSG00000179364	PACS2	2701	2792	2472	2892	2930	3739
ENSG00000146918	NCAPG2	2310	2403	1989	4128	3598	3080
ENSG00000139514	SLC7A1	3019	2925	2395	2764	2764	3631
ENSG00000117298	ECE1	2901	2859	2393	2369	3037	3914
ENSG00000177697	CD151	2947	2849	2666	2661	2638	3709
ENSG00000108175	ZMIZ1	2588	2751	2563	3134	3071	3342
ENSG00000178464	RPL10P16	3167	3210	2948	3513	2912	1688
ENSG00000070614	NDST1	2428	2531	2499	3118	3546	3311
ENSG00000095319	NUP188	2484	2708	2425	3769	3088	2952
ENSG00000136813	ECPAS	2989	2887	2720	3412	2985	2428
ENSG00000138018	SELENOI	3049	2929	2726	3038	3074	2598
ENSG00000185650	ZFP36L1	2273	2331	2157	2974	3993	3684
ENSG00000170312	CDK1	2111	2132	1733	4897	3580	2951
ENSG00000115457	IGFBP2	2973	2705	2350	4122	1909	3306
ENSG00000170471	RALGAPB	2973	3143	2784	2850	3112	2499
ENSG00000138069	RAB1A	3086	3010	2673	3182	2715	2685
ENSG00000065613	SLK	2963	2792	2737	3583	3009	2259
ENSG00000004487	KDM1A	2589	2609	2434	3613	2999	3092
ENSG00000197912	SPG7	2519	2753	2554	2950	3111	3441
ENSG00000182220	ATP6AP2	2964	2859	2836	3059	3231	2377
ENSG00000204463	BAG6	2649	2648	2464	3145	2938	3481
ENSG00000103018	CYB5B	2410	2455	2214	3812	3520	2911
ENSG00000135535	CD164	3774	3650	3651	2557	1997	1674
ENSG00000124201	ZNFX1	2979	3103	2945	2136	3427	2700
ENSG00000147044	CASK	3082	3080	2870	2705	3123	2426
ENSG00000147454	SLC25A37	3181	3213	2953	2600	2822	2516
ENSG00000130309	COLGALT1	2682	2576	2368	3453	2993	3205
ENSG00000143774	GUK1	2608	2346	2399	3139	3442	3338
ENSG00000164916	FOXK1	3096	3326	2739	2596	2364	3124
ENSG00000084733	RAB10	2941	3005	2771	3340	2858	2316
ENSG00000153815	CMIP	2729	2602	2368	2772	3360	3396
ENSG00000198604	BAZ1A	2964	3075	2661	3084	2986	2448
ENSG00000116459	ATP5PB	2852	3114	2656	3333	2990	2244
ENSG00000154174	TOMM70	2960	3014	2726	3287	2966	2236
ENSG00000134108	ARL8B	2706	2759	2742	3174	3517	2289
ENSG00000154518	ATP5MC3	2942	3154	2558	3042	2475	3005
ENSG00000136271	DDX56	2659	2668	2370	3546	2993	2929
ENSG00000183530	PRR14L	2860	2881	2581	3168	3294	2379
ENSG00000022840	RNF10	3044	2934	2749	2934	2659	2841
ENSG00000135269	TES	2644	2667	2455	3468	3169	2755
ENSG00000170275	CRTAP	2629	2504	2331	3266	3526	2892
ENSG00000103067	ESRP2	2959	2775	2677	2539	2348	3834
ENSG00000152102	FAM168B	2630	2867	2464	2965	2895	3303
ENSG00000099991	CABIN1	2724	2774	2554	2788	2926	3358
ENSG00000116539	ASH1L	2929	2946	2828	2935	2854	2623
ENSG00000035687	ADSS	3010	2871	2623	3136	2610	2863
ENSG00000141076	UTP4	2593	2658	2365	3768	2941	2757
ENSG00000116489	CAPZA1	2955	2916	2795	3664	2894	1851
ENSG00000176853	FAM91A1	3027	3013	2792	3027	3123	2086
ENSG00000170525	PFKFB3	2049	2038	1762	3803	3141	4259
ENSG00000163694	RBM47	2874	2745	2338	3242	2868	2975
ENSG00000115107	STEAP3	3185	3253	2985	2215	3027	2372
ENSG00000114416	FXR1	2942	2946	2731	3020	2690	2708
ENSG00000141543	EIF4A3	2346	2396	2061	3847	3347	3020
ENSG00000114686	MRPL3	2824	2820	2562	3512	2782	2516
ENSG00000029364	SLC39A9	3225	3289	2923	2835	2696	2042
ENSG00000146535	GNA12	2436	2469	2224	3538	3666	2672
ENSG00000167085	PHB	2601	2596	2338	3374	3033	3052
ENSG00000167815	PRDX2	2638	2719	2298	2810	3086	3441
ENSG00000104549	SQLE	2336	2590	2245	3141	4194	2485
ENSG00000099995	SF3A1	2591	2681	2396	3363	3010	2943
ENSG00000165458	INPPL1	2701	2794	2451	2550	2755	3729
ENSG00000117399	CDC20	1929	1961	1786	4242	3946	3114
ENSG00000182446	NPLOC4	2645	2794	2389	3361	2756	3029
ENSG00000133706	LARS	2686	2658	2468	3670	2854	2629
ENSG00000184292	TACSTD2	3795	3440	3641	2341	1699	2032
ENSG00000108557	RAI1	2640	2540	2274	2395	2899	4199
ENSG00000076554	TPD52	2612	2643	2417	3415	3379	2463
ENSG00000136295	TTYH3	2772	2560	2428	2411	2634	4096
ENSG00000169180	XPO6	2686	2793	2470	3565	2752	2617
ENSG00000133612	AGAP3	2727	2701	2534	2387	2943	3589
ENSG00000101846	STS	3695	3498	3610	2081	1663	2311
ENSG00000088367	EPB41L1	3098	3035	2880	1790	3047	2954
ENSG00000198677	TTC37	2681	2758	2638	3553	2895	2265
ENSG00000123131	PRDX4	2804	2951	2455	3234	2722	2620
ENSG00000144224	UBXN4	2794	2657	2635	3351	2955	2393
ENSG00000140350	ANP32A	2537	2473	2263	3436	2773	3282
ENSG00000089685	BIRC5	2055	1933	1663	3820	3353	3937
ENSG00000198231	DDX42	2738	2666	2374	2868	2849	3252
ENSG00000064666	CNN2	2693	2636	2316	2111	3286	3681
ENSG00000167881	SRP68	2765	2657	2492	3382	2790	2624
ENSG00000125817	CENPB	2370	2368	2046	3612	2899	3410
ENSG00000205250	E2F4	2402	2451	2183	3255	3112	3292
ENSG00000215021	PHB2	2668	2793	2273	3272	2477	3198
ENSG00000228437	LINC02474	2130	2311	2271	2905	4393	2649
ENSG00000136824	SMC2	2145	2078	1844	4590	3587	2410
ENSG00000152518	ZFP36L2	3447	3560	3329	1751	2603	1962
ENSG00000165733	BMS1	2612	2667	2472	3497	2788	2596
ENSG00000119396	RAB14	2750	2638	2545	3460	2998	2239
ENSG00000183495	EP400	2559	2618	2379	2974	2699	3396
ENSG00000168610	STAT3	2949	2632	2565	2612	2730	3128
ENSG00000123684	LPGAT1	2605	2576	2363	3200	3336	2500
ENSG00000096433	ITPR3	2625	2462	2125	2942	2802	3623
ENSG00000186480	INSIG1	2515	2544	2284	3239	3815	2175
ENSG00000185651	UBE2L3	2665	2503	2465	3141	2893	2900
ENSG00000119669	IRF2BPL	3009	2938	2742	2455	2173	3235
ENSG00000126012	KDM5C	2857	2688	2212	2571	2541	3678
ENSG00000113384	GOLPH3	3078	3046	2780	2729	2645	2259
ENSG00000189043	NDUFA4	2835	2730	2520	3009	2881	2557
ENSG00000184990	SIVA1	2227	2257	1922	3315	3015	3794
ENSG00000165434	PGM2L1	2734	2543	2480	2981	3231	2555
ENSG00000162337	LRP5	2414	2284	2139	2746	2854	4072
ENSG00000075426	FOSL2	2355	2379	2087	3791	2839	3035
ENSG00000197555	SIPA1L1	3314	3272	3227	2574	1915	2182
ENSG00000054793	ATP9A	3087	3137	2710	2048	2481	3018
ENSG00000129250	KIF1C	2148	2144	1756	2899	3456	4076
ENSG00000144118	RALB	2235	2228	1987	4020	3391	2608
ENSG00000108671	PSMD11	2509	2473	2264	4092	2539	2582
ENSG00000166851	PLK1	1871	1874	1585	4359	3880	2878
ENSG00000123989	CHPF	2712	2649	2497	2889	2936	2752
ENSG00000139645	ANKRD52	2351	2239	2088	3058	2809	3865
ENSG00000130724	CHMP2A	2908	2711	2492	2711	2376	3201
ENSG00000160803	UBQLN4	2384	2379	2083	3326	2603	3613
ENSG00000124172	ATP5F1E	2921	3076	2548	2394	2815	2628
ENSG00000185591	SP1	2886	2786	2450	3082	2520	2640
ENSG00000109332	UBE2D3	2926	2748	2582	3083	2579	2442
ENSG00000173599	PC	3171	3211	2651	2786	2105	2426
ENSG00000136758	YME1L1	2717	2654	2465	3302	2797	2413
ENSG00000101255	TRIB3	2698	2803	2044	2933	2471	3399
ENSG00000172845	SP3	2925	2953	2673	3062	2597	2131
ENSG00000073111	MCM2	2144	2102	1841	3406	2979	3868
ENSG00000142657	PGD	2951	2741	2438	2747	2782	2656
ENSG00000173230	GOLGB1	3008	3171	3125	2401	2729	1881
ENSG00000100320	RBFOX2	2688	2680	2482	2786	2822	2843
ENSG00000131238	PPT1	2672	2562	2546	3384	2587	2544
ENSG00000134851	TMEM165	3283	3378	3171	2108	2321	2025
ENSG00000137710	RDX	3086	3050	2933	2972	2470	1773
ENSG00000197226	TBC1D9B	2458	2481	2329	2009	3260	3736
ENSG00000173674	EIF1AX	2567	2615	2370	3161	2853	2699
ENSG00000141551	CSNK1D	2749	2744	2380	2385	2515	3492
ENSG00000089902	RCOR1	2609	2781	2509	3082	3020	2258
ENSG00000005339	CREBBP	2615	2637	2527	2903	2795	2777
ENSG00000105810	CDK6	2233	2507	2299	2818	3658	2738
ENSG00000129657	SEC14L1	2784	2624	2529	2174	2987	3154
ENSG00000070413	DGCR2	2752	2577	2477	2578	2956	2892
ENSG00000119655	NPC2	3366	3140	3412	2210	1860	2237
ENSG00000132382	MYBBP1A	2209	2192	2013	2817	2813	4167
ENSG00000122786	CALD1	2366	2236	1975	3366	3411	2854
ENSG00000177469	CAVIN1	1921	1842	1586	2891	4530	3438
ENSG00000254999	BRK1	2778	2713	2456	2648	2539	3073
ENSG00000103043	VAC14	2492	2436	2316	2962	2977	3019
ENSG00000073921	PICALM	2964	2913	2698	2946	2649	2027
ENSG00000112414	ADGRG6	2352	2444	2175	4306	2656	2245
ENSG00000132466	ANKRD17	2771	2712	2614	2768	2669	2626
ENSG00000088038	CNOT3	2526	2509	2202	3162	2562	3175
ENSG00000155463	OXA1L	2835	2802	2735	2586	2444	2729
ENSG00000171219	CDC42BPG	2698	2697	2443	2290	2556	3433
ENSG00000196776	CD47	2701	2651	2619	3098	3080	1960
ENSG00000106609	TMEM248	2853	2708	2537	2989	2801	2216
ENSG00000175203	DCTN2	2794	2688	2530	2700	2696	2694
ENSG00000151929	BAG3	3193	3075	2837	2718	2166	2095
ENSG00000119408	NEK6	2439	2372	2225	2507	3395	3124
ENSG00000158864	NDUFS2	2533	2613	2305	2748	2755	3104
ENSG00000185697	MYBL1	1723	1686	1472	4499	3629	3033
ENSG00000102908	NFAT5	2837	2861	2749	2495	2893	2202
ENSG00000001629	ANKIB1	2510	2280	2324	3423	3017	2476
ENSG00000214078	CPNE1	2138	2168	1837	3091	3424	3372
ENSG00000164919	COX6C	2637	2731	2413	2700	2886	2653
ENSG00000114439	BBX	2993	2933	2657	2773	2572	2084
ENSG00000055044	NOP58	2326	2464	2247	3437	2713	2824
ENSG00000177885	GRB2	2549	2510	2132	2905	2943	2963
ENSG00000139697	SBNO1	2664	2733	2606	2893	2835	2270
ENSG00000138674	SEC31A	2858	2966	2937	2838	2412	1981
ENSG00000110090	CPT1A	2533	2626	2242	2650	2815	3116
ENSG00000063241	ISOC2	2151	2236	1964	3156	3349	3121
ENSG00000169047	IRS1	2487	2236	2049	3050	2125	4007
ENSG00000133226	SRRM1	2552	2637	2283	3123	2642	2704
ENSG00000125534	PPDPF	2676	2590	2282	2428	2479	3486
ENSG00000163110	PDLIM5	2899	2694	2633	2316	2917	2481
ENSG00000145012	LPP	2882	3114	2698	2245	2583	2381
ENSG00000127914	AKAP9	3029	3188	2999	2750	2069	1856
ENSG00000101337	TM9SF4	2765	2660	2400	2725	2555	2784
ENSG00000177106	EPS8L2	2486	2364	2075	2217	2730	3992
ENSG00000141503	MINK1	2317	2220	2026	2763	2082	4448
ENSG00000165934	CPSF2	2727	2544	2450	3289	2820	2022
ENSG00000064419	TNPO3	2605	2395	2339	3205	2656	2647
ENSG00000110107	PRPF19	2555	2505	2210	3434	2488	2648
ENSG00000121057	AKAP1	2428	2559	2325	2904	2575	3047
ENSG00000106049	HIBADH	2408	2384	2276	3320	2898	2548
ENSG00000115806	GORASP2	2763	2685	2454	2711	2537	2679
ENSG00000168488	ATXN2L	2373	2381	2221	2869	2561	3416
ENSG00000166012	TAF1D	2592	2571	2552	2899	2612	2578
ENSG00000198742	SMURF1	2543	2594	2269	2983	2723	2691
ENSG00000138448	ITGAV	2748	2798	2678	2580	3060	1931
ENSG00000138758	2022-09-11	2767	2796	2380	2679	2771	2390
ENSG00000105323	HNRNPUL1	2393	2220	2079	3001	2408	3680
ENSG00000106771	TMEM245	2774	2706	2516	2638	2670	2463
ENSG00000141002	TCF25	2402	2622	2451	2431	2593	3265
ENSG00000169679	BUB1	1769	1882	1547	4266	3789	2479
ENSG00000111530	CAND1	2597	2641	2461	3104	2871	2041
ENSG00000136731	UGGT1	2508	2447	2368	3368	2791	2231
ENSG00000134644	PUM1	2642	2614	2489	2658	2815	2494
ENSG00000031698	SARS	2718	2587	2278	2491	2190	3434
ENSG00000107854	TNKS2	2636	2645	2447	2853	2752	2362
ENSG00000149428	HYOU1	2997	2794	2504	2438	2055	2896
ENSG00000101421	CHMP4B	2661	2447	2535	2217	2519	3290
ENSG00000160691	SHC1	2448	2238	1996	2853	2670	3462
ENSG00000168802	CHTF8	2678	2517	2118	2935	2245	3164
ENSG00000108312	UBTF	2211	2198	2037	2875	2835	3501
ENSG00000183856	IQGAP3	1775	1760	1321	4122	3397	3279
ENSG00000156411	ATP5MPL	2629	2760	2322	2592	2582	2769
ENSG00000116062	MSH6	2212	2176	2026	3254	2993	2989
ENSG00000171456	ASXL1	2450	2296	2138	2904	2766	3075
ENSG00000078618	NRDC	2484	2460	2201	3325	2806	2349
ENSG00000100600	LGMN	2601	2786	2448	2737	2572	2456
ENSG00000189221	MAOA	4485	4266	4070	849	679	1250
ENSG00000153207	AHCTF1	2582	2558	2396	2869	2998	2189
ENSG00000149485	FADS1	2580	2629	2217	2817	2335	3012
ENSG00000089693	MLF2	2427	2374	2148	2701	2615	3311
ENSG00000008282	SYPL1	2492	2373	2270	3161	3058	2195
ENSG00000183741	CBX6	3372	3186	3129	1594	996	3270
ENSG00000157625	TAB3	2591	2854	2556	2303	3342	1899
ENSG00000151239	TWF1	2472	2360	2310	3670	3062	1665
ENSG00000180879	SSR4	2843	2698	2499	2355	2363	2764
ENSG00000283041	AC008038.1	2748	2836	2763	2413	2189	2564
ENSG00000124767	GLO1	2350	2146	2129	3406	2821	2653
ENSG00000203875	SNHG5	3184	3241	2741	2131	1730	2469
ENSG00000100888	CHD8	2339	2485	2311	2895	2618	2835
ENSG00000042493	CAPG	2098	2057	1670	2731	2817	4101
ENSG00000135446	CDK4	2349	2293	1947	3123	2296	3464
ENSG00000161057	PSMC2	2497	2589	2425	3724	2307	1926
ENSG00000136699	SMPD4	2234	2116	1902	3086	2894	3214
ENSG00000132463	GRSF1	2467	2442	2317	2956	2710	2547
ENSG00000176658	MYO1D	2578	2361	2253	2703	2816	2721
ENSG00000175029	CTBP2	2688	2562	2383	2627	2441	2717
ENSG00000137845	ADAM10	2679	2529	2430	2824	3012	1940
ENSG00000113575	PPP2CA	2232	2199	2144	3770	3032	2034
ENSG00000100225	FBXO7	2418	2409	2220	2902	3023	2418
ENSG00000164111	ANXA5	1879	2066	1759	4243	3160	2282
ENSG00000087077	TRIP6	2687	2717	2368	2132	2044	3435
ENSG00000164062	APEH	2463	2477	2082	2747	2591	3019
ENSG00000197622	CDC42SE1	2845	2664	2553	2391	1959	2966
ENSG00000093000	NUP50	2209	2248	2000	3465	3020	2435
ENSG00000163938	GNL3	2566	2521	2333	2868	2532	2541
ENSG00000124198	ARFGEF2	2868	2977	2795	2067	2588	2064
ENSG00000117592	PRDX6	2369	2351	2197	2771	2761	2908
ENSG00000197586	ENTPD6	2501	2517	2080	2445	2301	3510
ENSG00000099956	SMARCB1	2309	2307	2098	2952	2685	3001
ENSG00000143641	GALNT2	2130	2017	1706	3321	3104	3073
ENSG00000172893	DHCR7	2793	2784	2399	2101	2749	2524
ENSG00000154001	PPP2R5E	2675	2762	2685	2727	2345	2156
ENSG00000164818	DNAAF5	2357	2373	2219	3205	2801	2385
ENSG00000101166	PRELID3B	2856	2919	2690	2076	2517	2277
ENSG00000129103	SUMF2	2376	2357	2041	3075	2533	2947
ENSG00000100603	SNW1	2653	2586	2461	2774	2466	2385
ENSG00000072042	RDH11	2326	2195	2136	2999	2980	2686
ENSG00000138246	DNAJC13	2602	2502	2355	3078	2983	1793
ENSG00000162783	IER5	2600	2417	2002	3124	2162	3006
ENSG00000174695	TMEM167A	2548	2568	2389	2851	2798	2154
ENSG00000276043	UHRF1	1851	1818	1454	3184	2980	4020
ENSG00000180530	NRIP1	2793	2549	2482	2508	2314	2651
ENSG00000082641	NFE2L1	2752	2692	2532	2388	1993	2937
ENSG00000132002	DNAJB1	2951	2890	2575	2770	1960	2147
ENSG00000136153	LMO7	2664	2352	2577	3325	1875	2494
ENSG00000136448	NMT1	2419	2391	2007	3221	2500	2748
ENSG00000133243	BTBD2	2666	2689	2321	2437	2374	2798
ENSG00000167110	GOLGA2	2648	2545	2371	2103	2280	3321
ENSG00000145833	DDX46	2277	2355	2057	3427	2807	2338
ENSG00000067955	CBFB	2296	2276	2089	2801	3117	2679
ENSG00000124006	OBSL1	2141	2234	1997	2359	2716	3802
ENSG00000114850	SSR3	2877	2699	2685	2341	2793	1844
ENSG00000164951	PDP1	3507	3194	3073	1703	1757	1991
ENSG00000089220	PEBP1	2376	2273	1983	2490	2709	3392
ENSG00000117713	ARID1A	2516	2439	2226	2619	2427	2988
ENSG00000106367	AP1S1	2524	2488	2264	2528	2083	3326
ENSG00000122515	ZMIZ2	2312	2268	2164	2585	2824	3048
ENSG00000106615	RHEB	2299	2260	1888	3307	2668	2766
ENSG00000127947	PTPN12	2822	2721	2493	2555	2688	1905
ENSG00000185499	MUC1	3733	3470	3379	807	1893	1878
ENSG00000164944	VIRMA	2593	2513	2286	3246	2494	2027
ENSG00000196917	HCAR1	3092	3305	3073	1649	1935	2100
ENSG00000104687	GSR	2819	2805	2479	2940	1822	2271
ENSG00000153292	ADGRF1	3050	2878	2931	2147	1840	2285
ENSG00000079785	DDX1	2389	2522	2250	3196	2517	2251
ENSG00000168092	PAFAH1B2	2643	2530	2419	2682	2672	2162
ENSG00000114354	TFG	2902	2740	2611	2502	2508	1844
ENSG00000135916	ITM2C	2529	2224	2101	2250	2221	3780
ENSG00000138760	SCARB2	3428	3453	3151	1600	1849	1592
ENSG00000169871	TRIM56	2880	2848	2571	2030	1776	2963
ENSG00000075292	ZNF638	2458	2510	2522	3163	2436	1977
ENSG00000133961	NUMB	2484	2546	2391	2656	2753	2227
ENSG00000122958	VPS26A	2484	2322	2267	3151	2620	2203
ENSG00000102900	NUP93	2199	2164	1942	3285	2942	2500
ENSG00000197608	ZNF841	1752	1824	1664	3417	3693	2670
ENSG00000123124	WWP1	2640	2670	2515	2525	2709	1959
ENSG00000163840	DTX3L	2462	2338	2283	3069	2669	2193
ENSG00000127603	MACF1	2621	2432	2318	2448	2650	2543
ENSG00000112972	HMGCS1	2149	2087	1945	2888	3638	2300
ENSG00000084112	SSH1	2279	2163	1907	2905	2782	2970
ENSG00000173575	CHD2	2817	2839	2633	1658	2189	2869
ENSG00000064932	SBNO2	2507	2316	2071	2476	2398	3229
ENSG00000104763	ASAH1	3375	3288	3517	1846	1627	1339
ENSG00000099817	POLR2E	2452	2380	2027	2262	2297	3571
ENSG00000196365	LONP1	2198	2213	2027	2538	2214	3797
ENSG00000143624	INTS3	2595	2684	2265	2593	2343	2506
ENSG00000113649	TCERG1	2115	2306	2107	3281	2638	2528
ENSG00000133318	RTN3	2462	2334	2204	2656	2737	2567
ENSG00000115380	EFEMP1	2231	2449	2244	3318	2289	2423
ENSG00000277443	MARCKS	2408	2261	2266	3396	2616	1988
ENSG00000177156	TALDO1	2534	2426	2145	2920	2177	2732
ENSG00000085224	ATRX	2800	2834	2831	2415	2234	1807
ENSG00000100941	PNN	2405	2371	2153	2801	2290	2896
ENSG00000068650	ATP11A	2424	2413	2179	2428	2438	3022
ENSG00000103051	COG4	2383	2498	2120	3072	2418	2394
ENSG00000159216	RUNX1	2301	2366	2316	2558	2878	2461
ENSG00000167767	KRT80	3077	2743	2735	1893	1958	2461
ENSG00000119596	YLPM1	2453	2430	2155	2714	2556	2536
ENSG00000138279	ANXA7	2426	2327	2103	3193	2568	2220
ENSG00000146676	PURB	2563	2514	2339	2538	2600	2277
ENSG00000139726	DENR	2536	2305	2199	2774	2661	2355
ENSG00000168159	RNF187	2584	2514	2146	2043	2133	3408
ENSG00000129083	COPB1	2630	2642	2545	2771	2620	1619
ENSG00000065526	SPEN	2584	2479	2293	2517	2346	2600
ENSG00000105953	OGDH	2414	2377	2221	3125	2455	2218
ENSG00000105373	NOP53	2305	2292	1995	1765	2179	4263
ENSG00000156453	PCDH1	2809	2588	2450	2048	2633	2270
ENSG00000234745	HLA-B	3049	2426	2373	2260	2172	2518
ENSG00000153786	ZDHHC7	2497	2376	2188	2453	2356	2923
ENSG00000059573	ALDH18A1	2553	2423	2272	2729	2409	2401
ENSG00000065923	SLC9A7	2384	2498	2293	2204	3105	2298
ENSG00000198380	GFPT1	2541	2674	2376	2654	2451	2085
ENSG00000133026	MYH10	2195	2120	2029	3115	2740	2549
ENSG00000189343	RPS2P46	2225	2410	2075	3193	3273	1571
ENSG00000100075	SLC25A1	2209	2017	1826	2875	2735	3080
ENSG00000205531	NAP1L4	2163	2191	1910	3443	2516	2518
ENSG00000166145	SPINT1	2797	2878	2673	1934	2062	2396
ENSG00000138771	SHROOM3	2890	2819	2568	1732	2274	2443
ENSG00000180921	FAM83H	2588	2452	2222	2524	2232	2708
ENSG00000100028	SNRPD3	2115	2010	1855	3227	2740	2775
ENSG00000120694	HSPH1	2096	1899	1960	4160	2724	1868
ENSG00000163171	CDC42EP3	2518	2648	2562	2498	2345	2133
ENSG00000156467	UQCRB	2826	2753	2353	2363	1825	2574
ENSG00000106244	PDAP1	2321	2220	1797	2437	1854	4063
ENSG00000197077	KIAA1671	2189	2344	2010	2948	2507	2688
ENSG00000100243	CYB5R3	2254	2139	1856	2643	2493	3292
ENSG00000171988	JMJD1C	2616	2436	2432	2736	2472	1967
ENSG00000188976	NOC2L	2213	2225	1835	2786	2257	3341
ENSG00000185787	MORF4L1	2347	2257	2088	3160	2389	2414
ENSG00000076513	ANKRD13A	2301	2440	2221	2413	3057	2220
ENSG00000136930	PSMB7	2446	2421	2089	3003	2101	2585
ENSG00000106397	PLOD3	2390	2354	2007	2605	2444	2839
ENSG00000243156	MICAL3	2295	2478	2121	2257	2429	3058
ENSG00000131507	NDFIP1	2396	2566	2430	2591	2339	2310
ENSG00000161638	ITGA5	2037	2004	1743	3161	3020	2650
ENSG00000130827	PLXNA3	2381	2478	2262	1779	2667	3041
ENSG00000112308	C6orf62	2446	2286	2150	2578	2306	2841
ENSG00000100991	TRPC4AP	2325	2366	2160	2712	2321	2719
ENSG00000155380	SLC16A1	2051	1914	1744	3580	2896	2402
ENSG00000196730	DAPK1	3085	3319	3279	1374	1804	1721
ENSG00000157514	TSC22D3	3607	3825	3553	1063	836	1697
ENSG00000128989	ARPP19	2929	2781	2657	2482	1993	1737
ENSG00000146223	RPL7L1	2422	2486	2153	2854	2268	2362
ENSG00000175455	CCDC14	2306	2286	2178	3105	2437	2228
ENSG00000198876	DCAF12	2737	2767	2517	1938	1912	2663
ENSG00000171223	JUNB	3058	2714	2375	1783	1686	2906
ENSG00000170892	TSEN34	2275	2205	2017	2390	2698	2936
ENSG00000173457	PPP1R14B	2235	2236	1922	2987	2293	2845
ENSG00000101608	MYL12A	2196	2153	2017	2786	2766	2592
ENSG00000123064	DDX54	2420	2185	1881	2506	2252	3265
ENSG00000166897	ELFN2	1648	1626	1582	3545	2571	3531
ENSG00000277791	PSMB3	2247	2288	2039	2874	2742	2302
ENSG00000165629	ATP5F1C	2628	2543	2223	2447	2440	2204
ENSG00000157954	WIPI2	2346	2247	2211	2349	2526	2799
ENSG00000138160	KIF11	1625	1671	1397	4103	3419	2259
ENSG00000115758	ODC1	1862	1888	1665	4544	2258	2251
ENSG00000137073	UBAP2	2109	2079	2089	2667	2732	2785
ENSG00000133265	HSPBP1	2208	2113	1943	2969	2276	2940
ENSG00000106261	ZKSCAN1	2632	2553	2404	2015	2309	2527
ENSG00000078808	SDF4	2390	2208	2084	2604	2232	2913
ENSG00000103363	ELOB	2421	2417	2219	2327	2220	2825
ENSG00000104852	SNRNP70	2204	2168	1871	2514	1873	3792
ENSG00000013810	TACC3	1575	1640	1395	3729	2986	3084
ENSG00000131174	COX7B	2479	2674	2246	2632	2682	1692
ENSG00000106070	GRB10	2455	2393	2041	2767	2389	2359
ENSG00000124155	PIGT	2383	2378	2209	2132	2785	2516
ENSG00000102007	PLP2	2115	2194	1962	2394	3170	2564
ENSG00000087586	AURKA	1711	1694	1452	3181	3708	2645
ENSG00000167470	MIDN	2685	2429	2223	2413	2056	2556
ENSG00000116030	SUMO1	2189	2197	2080	2772	2658	2460
ENSG00000196591	HDAC2	2348	2240	2157	2808	2396	2407
ENSG00000064042	LIMCH1	2105	2208	2206	2972	2895	1966
ENSG00000033170	FUT8	2623	2380	2378	2728	2408	1806
ENSG00000049656	CLPTM1L	2289	2215	1988	2718	2686	2422
ENSG00000077044	DGKD	2177	2179	1847	2577	2519	3017
ENSG00000164961	WASHC5	2196	2297	2029	3042	2691	2049
ENSG00000183207	RUVBL2	2267	2199	1848	2542	2151	3294
ENSG00000173744	AGFG1	2518	2480	2374	2476	2552	1900
ENSG00000161179	YDJC	2176	2154	1809	2774	2309	3078
ENSG00000123349	PFDN5	2448	2366	2192	2314	2299	2680
ENSG00000183576	SETD3	2142	2237	1961	2860	2814	2267
ENSG00000071462	BUD23	2278	2178	2067	2544	2386	2819
ENSG00000074657	ZNF532	1694	1707	1563	3462	3190	2655
ENSG00000107862	GBF1	2483	2457	2332	2687	2145	2152
ENSG00000148843	PDCD11	2309	2368	2160	2594	2084	2736
ENSG00000167797	CDK2AP2	2173	2113	1906	3238	2730	2089
ENSG00000018510	AGPS	2403	2395	2272	3139	2230	1804
ENSG00000100296	THOC5	2333	2340	2061	2480	2420	2605
ENSG00000156030	ELMSAN1	2423	2458	2173	2256	2191	2730
ENSG00000177084	POLE	1719	1811	1443	2696	2879	3675
ENSG00000144895	EIF2A	2466	2568	2489	2562	2305	1811
ENSG00000178913	TAF7	2485	2486	2308	2781	2141	1995
ENSG00000108064	TFAM	2106	2150	1930	3112	2617	2272
ENSG00000122779	TRIM24	2164	2201	2044	3021	2742	2014
ENSG00000140829	DHX38	2155	2057	1887	2757	2380	2946
ENSG00000275052	PPP4R3B	2406	2428	2156	3036	2342	1809
ENSG00000155229	MMS19	2443	2613	2122	2498	2202	2291
ENSG00000141556	TBCD	2416	2353	2148	2115	2170	2959
ENSG00000114346	ECT2	1869	1869	1671	3527	3257	1958
ENSG00000124882	EREG	2428	2354	1910	4271	1491	1697
ENSG00000169223	LMAN2	2394	2392	2040	1707	2465	3142
ENSG00000135677	GNS	2281	2301	2122	2776	2666	1994
ENSG00000100364	KIAA0930	1792	1765	1668	3244	2979	2689
ENSG00000116191	RALGPS2	2341	2422	2303	2465	2752	1853
ENSG00000017260	ATP2C1	2087	2085	2008	3363	2703	1882
ENSG00000143368	SF3B4	2023	1984	1757	3022	2598	2726
ENSG00000145730	PAM	2427	2445	2350	2199	3014	1662
ENSG00000172037	LAMB2	2489	2524	2388	2283	1969	2443
ENSG00000147955	SIGMAR1	1851	1858	1505	2780	2630	3453
ENSG00000101290	CDS2	2344	2379	2227	2464	2396	2267
ENSG00000169057	MECP2	2616	2395	2162	2109	2132	2656
ENSG00000130227	XPO7	2235	2238	1951	2828	2597	2219
ENSG00000136021	SCYL2	2473	2500	2468	2404	2597	1617
ENSG00000102898	NUTF2	2071	1987	1964	2718	2564	2754
ENSG00000099250	NRP1	2243	2057	1832	2810	2605	2510
ENSG00000162923	WDR26	2579	2514	2361	2061	2366	2167
ENSG00000162889	MAPKAPK2	2381	2380	1970	2086	2326	2898
ENSG00000164543	STK17A	2286	2433	2192	2656	2387	2070
ENSG00000122861	PLAU	2922	2709	2591	1912	1592	2296
ENSG00000100934	SEC23A	2379	2306	2151	2826	2497	1853
ENSG00000154845	PPP4R1	2124	2048	2037	3018	2708	2074
ENSG00000141027	NCOR1	2367	2356	2111	2778	2354	2042
ENSG00000165219	GAPVD1	2475	2464	2342	2364	2375	1985
ENSG00000131263	RLIM	2378	2569	2187	2692	2377	1801
ENSG00000221978	CCNL2	2210	2465	2091	2105	2177	2950
ENSG00000157637	SLC38A10	2348	2317	1946	2174	2179	3031
ENSG00000198176	TFDP1	1987	1935	1737	3061	2666	2606
ENSG00000066455	GOLGA5	2330	2369	2308	2486	2578	1920
ENSG00000131653	TRAF7	2199	2081	1830	2384	2531	2953
ENSG00000169504	CLIC4	2552	2372	2124	2596	2393	1924
ENSG00000130589	HELZ2	2695	2394	2093	2140	2082	2552
ENSG00000162704	ARPC5	2201	2174	1961	2814	2433	2347
ENSG00000138029	HADHB	2286	2312	2313	2442	2489	2072
ENSG00000140632	GLYR1	2188	2122	1930	2727	2282	2663
ENSG00000164715	LMTK2	2668	2401	2397	2169	1959	2314
ENSG00000175130	MARCKSL1	2041	1923	1713	2490	2421	3310
ENSG00000076382	SPAG5	1457	1582	1315	3872	3039	2632
ENSG00000148400	NOTCH1	2511	2499	2436	1626	2875	1936
ENSG00000138385	SSB	2313	2131	2079	2677	2295	2382
ENSG00000162734	PEA15	1964	1996	1858	2524	2728	2802
ENSG00000148411	NACC2	2149	1950	1741	2519	2604	2903
ENSG00000157985	AGAP1	2441	2452	2206	2252	2164	2350
ENSG00000148700	ADD3	2223	2336	2077	3027	2406	1796
ENSG00000131626	PPFIA1	2363	2263	2146	2723	2368	1994
ENSG00000004864	SLC25A13	2094	2000	1812	3344	2657	1948
ENSG00000101187	SLCO4A1	1922	1946	1757	2406	2623	3200
ENSG00000169564	PCBP1	2213	2041	1778	2813	2047	2950
ENSG00000171634	BPTF	2363	2340	2168	2358	2398	2207
ENSG00000070087	PFN2	2192	2078	1903	3097	2192	2361
ENSG00000164163	ABCE1	2246	2310	2178	3422	1540	2123
ENSG00000179403	VWA1	2430	2221	2199	2155	2301	2508
ENSG00000119638	NEK9	2698	2533	2367	2090	1756	2367
ENSG00000126934	MAP2K2	2304	2439	2096	2431	2092	2446
ENSG00000138107	ACTR1A	2269	2280	1975	2380	2235	2668
ENSG00000065534	MYLK	2014	2127	2019	2588	3086	1953
ENSG00000110395	CBL	2422	2322	2091	2377	2368	2204
ENSG00000101447	FAM83D	1628	1503	1415	3869	3109	2254
ENSG00000164091	WDR82	2282	2260	2027	2410	2316	2482
ENSG00000158545	ZC3H18	2179	2020	1835	2719	2092	2931
ENSG00000171298	GAA	2140	1974	1749	2688	2152	3067
ENSG00000076248	UNG	1944	1916	1523	2604	2350	3424
ENSG00000167325	RRM1	1717	1846	1590	3733	2783	2090
ENSG00000140396	NCOA2	2590	2516	2522	2148	2125	1839
ENSG00000130640	TUBGCP2	1964	2043	1763	2815	2260	2885
ENSG00000146830	GIGYF1	1913	2013	1686	1856	1794	4467
ENSG00000090905	TNRC6A	2404	2357	2075	2351	2305	2227
ENSG00000167880	EVPL	2078	1988	1942	2230	2263	3205
ENSG00000101193	GID8	2300	2403	2163	1927	2648	2263
ENSG00000112984	KIF20A	1458	1552	1367	3593	3369	2350
ENSG00000004455	AK2	2307	2253	2008	2711	1981	2425
ENSG00000163683	SMIM14	2361	2512	2239	2107	2170	2287
ENSG00000140564	FURIN	2369	2358	2030	2499	2200	2196
ENSG00000100241	SBF1	2143	2030	1848	2405	2274	2950
ENSG00000113282	CLINT1	3006	2857	2884	1429	1989	1470
ENSG00000105281	SLC1A5	2499	2553	2020	1641	1523	3396
ENSG00000175334	BANF1	2044	1999	1601	2801	2327	2855
ENSG00000131236	CAP1	2384	2222	1937	2287	2281	2508
ENSG00000159166	LAD1	2021	1967	1727	2779	2265	2859
ENSG00000073060	SCARB1	1811	1979	1655	3076	2677	2419
ENSG00000131100	ATP6V1E1	2188	2061	2184	2579	2604	2001
ENSG00000164190	NIPBL	2640	2526	2367	2194	2132	1754
ENSG00000167193	CRK	2372	2232	1953	2396	2505	2152
ENSG00000151893	CACUL1	2759	2481	2446	1996	2210	1714
ENSG00000168090	COPS6	2134	2014	1891	2575	2044	2947
ENSG00000152818	UTRN	2115	2164	2217	2380	2733	1975
ENSG00000100906	NFKBIA	3628	3550	3315	993	990	1105
ENSG00000183853	KIRREL1	1989	1894	1671	2651	2559	2807
ENSG00000155254	MARVELD1	2218	2340	2114	2324	2190	2384
ENSG00000140319	SRP14	2092	2120	2006	2419	2416	2517
ENSG00000157483	MYO1E	2068	2063	1854	2639	2786	2157
ENSG00000108510	MED13	2338	2554	2188	2428	2230	1803
ENSG00000204120	GIGYF2	2428	2403	2188	2330	1943	2248
ENSG00000244398	AC116533.1	2461	2555	2231	2571	2150	1569
ENSG00000068654	POLR1A	2106	2161	1969	2572	2172	2539
ENSG00000130725	UBE2M	2258	2082	1797	2322	1839	3209
ENSG00000120742	SERP1	2373	2387	2053	2371	2067	2253
ENSG00000123159	GIPC1	2495	2371	2043	1991	1868	2730
ENSG00000112655	PTK7	2132	2170	1917	1950	2429	2899
ENSG00000106638	TBL2	2428	2216	2021	2296	2123	2399
ENSG00000105877	DNAH11	2400	2525	2357	1920	2110	2164
ENSG00000067182	TNFRSF1A	1997	2080	1861	2874	2253	2411
ENSG00000041357	PSMA4	1963	2057	1859	3308	2252	2034
ENSG00000169398	PTK2	2265	2270	2235	2444	1932	2325
ENSG00000244462	RBM12	2149	2100	2010	2638	2425	2144
ENSG00000272391	POM121C	2155	2007	1865	2681	2367	2377
ENSG00000109814	UGDH	2053	2139	1785	2574	2258	2622
ENSG00000070814	TCOF1	1689	1602	1454	3294	2293	3095
ENSG00000115756	HPCAL1	2153	2061	1795	2394	2789	2220
ENSG00000114120	SLC25A36	2167	2294	2060	2274	2482	2134
ENSG00000196363	WDR5	1907	1992	1700	2534	2505	2770
ENSG00000017797	RALBP1	2069	2059	1876	2783	2459	2134
ENSG00000131899	LLGL1	1875	1939	1860	2551	2567	2579
ENSG00000141756	FKBP10	2229	2094	1684	2766	1484	3111
ENSG00000135686	KLHL36	2412	2278	1914	2156	2062	2541
ENSG00000133466	C1QTNF6	1787	1962	1654	2855	2066	3020
ENSG00000138434	ITPRID2	2024	2108	1818	2707	2815	1869
ENSG00000087274	ADD1	2108	2023	1939	2446	2481	2344
ENSG00000106299	WASL	2144	2127	2084	2449	2610	1926
ENSG00000151923	TIAL1	2135	2119	2064	2743	2126	2144
ENSG00000141456	PELP1	1947	1862	1729	2548	2160	3079
ENSG00000077549	CAPZB	1815	2089	1771	2404	2690	2548
ENSG00000095787	WAC	2335	2320	2172	2129	2235	2125
ENSG00000136279	DBNL	2174	2106	1863	2462	1755	2955
ENSG00000105726	ATP13A1	2138	2056	1864	2481	2139	2629
ENSG00000006744	ELAC2	2130	2061	1680	2796	2391	2240
ENSG00000275216	AL161431.1	1870	2128	1883	2038	3582	1796
ENSG00000038358	EDC4	1967	2068	1777	2569	2475	2434
ENSG00000160007	ARHGAP35	2290	2162	2125	2250	2089	2370
ENSG00000163655	GMPS	2059	2000	1803	2641	2614	2166
ENSG00000160633	SAFB	1973	2101	1820	2565	2121	2701
ENSG00000204592	HLA-E	2580	2255	2138	1989	1879	2435
ENSG00000103326	CAPN15	1896	1810	1637	2146	2298	3484
ENSG00000149639	SOGA1	1621	1503	1348	2978	2977	2843
ENSG00000149573	MPZL2	1946	1938	1914	3072	2457	1939
ENSG00000182704	TSKU	2017	1865	1839	2775	2124	2626
ENSG00000007168	PAFAH1B1	2132	2066	2160	2330	2454	2096
ENSG00000008283	CYB561	2234	2102	1800	2060	2068	2974
ENSG00000155097	ATP6V1C1	2203	2266	2147	2229	2442	1949
ENSG00000137575	SDCBP	2520	2340	2194	2295	2128	1757
ENSG00000134318	ROCK2	2056	1998	1930	2750	2678	1818
ENSG00000151503	NCAPD3	1906	1830	1489	3033	2490	2470
ENSG00000095564	BTAF1	2169	2269	2082	2476	2290	1930
ENSG00000077380	DYNC1I2	2247	2178	1905	2522	2194	2169
ENSG00000111605	CPSF6	2164	2091	1819	2289	2136	2710
ENSG00000184007	PTP4A2	2193	2221	2031	2456	2492	1812
ENSG00000138867	GUCD1	1975	1841	1779	2507	2464	2621
ENSG00000184840	TMED9	2577	2423	2236	1533	1877	2539
ENSG00000168758	SEMA4C	1719	1783	1514	2095	2575	3493
ENSG00000127837	AAMP	1952	1932	1619	2135	2137	3392
ENSG00000091317	CMTM6	2171	2043	2046	2373	2578	1955
ENSG00000113569	NUP155	1873	1919	1802	3218	2452	1900
ENSG00000056586	RC3H2	2575	2213	2318	2123	2238	1697
ENSG00000149658	YTHDF1	2197	2121	1922	1879	2475	2560
ENSG00000102265	TIMP1	1974	1865	1573	2911	2330	2493
ENSG00000151150	ANK3	2882	3130	2780	1665	1471	1217
ENSG00000112159	MDN1	2049	2170	1951	2290	2042	2639
ENSG00000124789	NUP153	1872	1824	1808	2847	2774	2014
ENSG00000144674	GOLGA4	2406	2343	2217	2409	2064	1699
ENSG00000167258	CDK12	1976	2029	1792	2692	2539	2107
ENSG00000188986	NELFB	1927	1984	1703	2601	2261	2643
ENSG00000120738	EGR1	3111	2835	2209	1494	1658	1806
ENSG00000131828	PDHA1	2205	2096	1805	2374	2328	2304
ENSG00000230989	HSBP1	2172	2072	1938	2559	1999	2372
ENSG00000101752	MIB1	2206	2233	2044	2302	2433	1890
ENSG00000117139	KDM5B	2312	2405	2258	1760	2382	1985
ENSG00000162433	AK4	1882	1859	1974	2441	2970	1973
ENSG00000115464	USP34	2354	2453	2216	2225	2013	1837
ENSG00000203879	GDI1	2044	1973	1766	2497	2029	2787
ENSG00000129562	DAD1	2139	2269	1981	2424	2201	2081
ENSG00000179091	CYC1	2108	2294	1886	2217	1855	2727
ENSG00000103423	DNAJA3	2190	2182	1756	2383	1904	2671
ENSG00000008018	PSMB1	2068	2143	1888	2747	2143	2081
ENSG00000162736	NCSTN	2357	2224	2182	2419	1955	1925
ENSG00000113580	NR3C1	1603	1675	1505	3462	2439	2374
ENSG00000198589	LRBA	2525	2664	2474	2423	1256	1711
ENSG00000187244	BCAM	2106	2017	2024	1953	2177	2771
ENSG00000154229	PRKCA	1961	2067	1925	2777	2379	1938
ENSG00000274523	RCC1L	2202	2028	1832	2557	2119	2302
ENSG00000067829	IDH3G	2064	1890	1944	2228	2402	2512
ENSG00000185722	ANKFY1	2158	2200	1983	2446	2109	2142
ENSG00000198961	PJA2	2378	2323	2301	2269	2231	1531
ENSG00000125818	PSMF1	1915	2134	1878	2664	2217	2207
ENSG00000165959	CLMN	2135	2208	2105	2064	2604	1894
ENSG00000105576	TNPO2	1803	1815	1577	2457	2054	3294
ENSG00000047644	WWC3	2043	1918	1798	2374	2243	2620
ENSG00000172380	GNG12	2065	2119	1967	2453	2477	1913
ENSG00000178773	CPNE7	1626	1875	1579	2118	2072	3722
ENSG00000107164	FUBP3	2176	2081	1816	2233	2050	2632
ENSG00000122257	RBBP6	1945	1949	1873	2872	2268	2079
ENSG00000001084	GCLC	2203	2227	1880	2685	1886	2102
ENSG00000103811	CTSH	2632	2523	2485	1517	1947	1876
ENSG00000261236	BOP1	1972	1900	1683	2366	1928	3130
ENSG00000125834	STK35	2043	1910	1622	2283	2660	2454
ENSG00000186575	NF2	2137	2074	1678	2414	2287	2379
ENSG00000175582	RAB6A	2179	2001	1879	2558	2487	1857
ENSG00000173210	ABLIM3	2703	3079	2502	2044	1497	1128
ENSG00000105438	KDELR1	2157	2024	1833	2207	2344	2347
ENSG00000105699	LSR	2347	2153	2005	1982	1800	2622
ENSG00000112787	FBRSL1	1885	1858	1659	2391	2247	2861
ENSG00000136156	ITM2B	2350	2290	2300	2042	2201	1713
ENSG00000174780	SRP72	2138	2190	1966	2610	2178	1813
ENSG00000135940	COX5B	2231	2216	1848	1763	1830	3006
ENSG00000196396	PTPN1	2013	2189	1832	1962	2493	2403
ENSG00000177879	AP3S1	1870	1856	1694	2480	2819	2169
ENSG00000205413	SAMD9	2401	2213	2139	2304	2774	1050
ENSG00000066044	ELAVL1	2053	1949	1649	2865	2202	2148
ENSG00000149923	PPP4C	1908	2003	1715	2164	2210	2865
ENSG00000103222	ABCC1	2028	2075	1869	2031	2306	2555
ENSG00000049449	RCN1	1933	2078	1779	2327	2332	2411
ENSG00000115548	KDM3A	1904	1829	1926	2450	2910	1836
ENSG00000163932	PRKCD	2388	2354	2220	1753	2221	1919
ENSG00000100023	PPIL2	2033	2142	1792	2282	1961	2644
ENSG00000126067	PSMB2	1979	1951	1753	3157	2031	1976
ENSG00000153147	SMARCA5	2266	2129	2069	3056	1469	1858
ENSG00000166224	SGPL1	2166	2062	1826	2431	2277	2081
ENSG00000113732	ATP6V0E1	2092	2059	1929	2020	2640	2096
ENSG00000184445	KNTC1	1745	1837	1432	2991	2538	2287
ENSG00000100731	PCNX1	2262	2280	2156	2093	2103	1936
ENSG00000004478	FKBP4	2195	2121	1929	2762	1780	2036
ENSG00000089248	ERP29	2236	2123	1816	2109	1678	2857
ENSG00000175274	TP53I11	1913	1855	1701	2470	1169	3705
ENSG00000130520	LSM4	2069	1952	1602	2382	2096	2702
ENSG00000141580	WDR45B	2206	1978	1943	2114	2143	2418
ENSG00000164405	UQCRQ	2196	2075	1891	2189	2205	2238
ENSG00000100403	ZC3H7B	2308	2021	1886	2068	1786	2721
ENSG00000006432	MAP3K9	2310	2248	2067	2212	1652	2300
ENSG00000130811	EIF3G	2222	2097	1866	1920	1737	2933
ENSG00000182809	CRIP2	2286	2125	2162	1414	2080	2685
ENSG00000159202	UBE2Z	2135	1998	1872	2421	1997	2329
ENSG00000163811	WDR43	2002	1943	1811	2491	2219	2273
ENSG00000111786	SRSF9	1816	1676	1544	2121	1758	3822
ENSG00000130382	MLLT1	2053	2085	1724	2054	1786	3025
ENSG00000079616	KIF22	1729	1649	1341	2856	2208	2938
ENSG00000087087	SRRT	1529	1809	1746	2535	2156	2940
ENSG00000113387	SUB1	2184	2183	2046	2432	2148	1714
ENSG00000173207	CKS1B	1584	1595	1353	3034	2383	2754
ENSG00000091483	FH	2149	2156	1902	2283	2432	1777
ENSG00000125648	SLC25A23	1833	1803	1678	2285	2388	2705
ENSG00000196535	MYO18A	1657	1759	1386	2407	2248	3231
ENSG00000003402	CFLAR	2585	2658	2586	1355	1637	1856
ENSG00000104765	BNIP3L	1834	1861	1719	2042	2804	2416
ENSG00000082701	GSK3B	2388	2322	2207	1951	2072	1731
ENSG00000128039	SRD5A3	3147	3083	2803	996	1273	1362
ENSG00000139496	NUP58	1939	1877	1621	2879	2334	2014
ENSG00000100242	SUN2	2213	2114	1894	1686	1846	2911
ENSG00000130414	NDUFA10	2153	2258	1971	2101	2025	2154
ENSG00000130638	ATXN10	2149	2143	2002	2579	2133	1656
ENSG00000187079	TEAD1	1978	1859	1690	2307	2344	2482
ENSG00000143727	ACP1	2006	2229	1863	2325	2138	2097
ENSG00000105939	ZC3HAV1	1747	1701	1526	2578	2860	2242
ENSG00000173064	HECTD4	2209	2263	2124	2078	1828	2152
ENSG00000015676	NUDCD3	2158	1981	1909	2148	2053	2403
ENSG00000105819	PMPCB	2172	2154	1856	2213	1945	2308
ENSG00000147010	SH3KBP1	1684	1592	1363	3224	2210	2575
ENSG00000090889	KIF4A	1523	1606	1334	3261	2818	2101
ENSG00000106400	ZNHIT1	1930	1942	1877	1978	2325	2558
ENSG00000123575	FAM199X	2282	2178	2087	2281	2076	1704
ENSG00000096063	SRPK1	2151	2137	1885	2434	2094	1905
ENSG00000101413	RPRD1B	2330	2253	2055	2136	1893	1938
ENSG00000157224	CLDN12	2565	2389	2275	2093	1881	1401
ENSG00000101350	KIF3B	2507	2643	2359	1537	2029	1525
ENSG00000081154	PCNP	1973	1853	1867	2357	2453	2086
ENSG00000135476	ESPL1	1404	1418	1100	3568	2389	2707
ENSG00000134884	ARGLU1	2382	2259	2068	1836	1865	2172
ENSG00000103365	GGA2	1968	1979	1918	2020	2212	2481
ENSG00000169718	DUS1L	1763	1752	1575	2384	2127	2974
ENSG00000197448	GSTK1	2153	2036	1853	2301	2170	2040
ENSG00000134313	KIDINS220	2394	2332	2225	2169	1767	1663
ENSG00000108262	GIT1	1956	1951	1695	2079	2350	2504
ENSG00000078114	NEBL	3068	3297	2981	1029	1332	824
ENSG00000167635	ZNF146	2171	2129	1941	2335	2046	1894
ENSG00000120889	TNFRSF10B	2258	2210	1824	2185	1589	2438
ENSG00000121022	COPS5	2197	2192	1812	2303	1955	2045
ENSG00000113441	LNPEP	2402	2390	2113	1998	2207	1387
ENSG00000116688	MFN2	1828	1837	1760	2525	2319	2226
ENSG00000106028	SSBP1	2147	2069	1915	2526	1957	1877
ENSG00000101911	PRPS2	1602	1585	1326	2831	2729	2417
ENSG00000102910	LONP2	2238	2212	2118	2230	2003	1687
ENSG00000167513	CDT1	1509	1498	1210	2519	2277	3474
ENSG00000088808	PPP1R13B	2016	2065	2096	1723	2195	2381
ENSG00000178691	SUZ12	1857	1744	1692	2773	2382	2010
ENSG00000163872	YEATS2	2022	1945	1758	2477	2136	2112
ENSG00000175602	CCDC85B	1431	1382	1188	2664	2129	3641
ENSG00000035862	TIMP2	1530	1453	1381	2992	3002	2071
ENSG00000153107	ANAPC1	1857	1995	1843	2609	2208	1915
ENSG00000005483	KMT2E	2173	2001	2101	2228	2001	1919
ENSG00000123505	AMD1	1854	1850	1736	2775	2351	1844
ENSG00000079332	SAR1A	1955	1958	1947	2328	2292	1930
ENSG00000178950	GAK	1826	1825	1641	1999	2282	2834
ENSG00000136937	NCBP1	1886	1896	1769	2747	2336	1772
ENSG00000143398	PIP5K1A	2090	2048	1895	2200	1970	2198
ENSG00000257093	KIAA1147	2538	2497	2309	1570	1602	1882
ENSG00000163520	FBLN2	1843	1975	1737	1706	2375	2758
ENSG00000053747	LAMA3	1022	1191	1047	3790	2795	2539
ENSG00000110717	NDUFS8	1883	1957	1707	2392	2273	2159
ENSG00000135148	TRAFD1	1998	1880	1628	2056	1928	2881
ENSG00000178252	WDR6	1819	1792	1544	2160	2001	3046
ENSG00000076067	RBMS2	2255	2277	1967	1876	2009	1973
ENSG00000140983	RHOT2	1751	1764	1550	2239	2175	2866
ENSG00000117595	IRF6	2511	2385	2490	1950	1791	1204
ENSG00000165671	NSD1	2165	2306	1988	1575	2108	2186
ENSG00000074416	MGLL	2563	2671	2331	1625	1388	1743
ENSG00000163960	UBXN7	2096	2059	1846	1950	2237	2122
ENSG00000179715	PCED1B	1788	1762	1610	2016	2642	2492
ENSG00000166908	PIP4K2C	1770	1645	1740	2268	2523	2360
ENSG00000125503	PPP1R12C	1993	1833	1689	1997	1988	2802
ENSG00000175792	RUVBL1	1963	2029	1632	2496	1832	2347
ENSG00000113643	RARS	2099	2320	2092	1980	2263	1539
ENSG00000109572	CLCN3	2342	2250	2181	2442	1304	1773
ENSG00000164934	DCAF13	2163	2115	1761	2541	2062	1648
ENSG00000126261	UBA2	1945	2057	2030	2337	2212	1704
ENSG00000133275	CSNK1G2	1924	1895	1728	1908	2017	2811
ENSG00000100796	PPP4R3A	2134	2087	1880	2410	1989	1782
ENSG00000132432	SEC61G	1922	2039	1798	2215	2194	2111
ENSG00000125743	SNRPD2	2023	2025	1670	2135	2088	2338
ENSG00000135047	CTSL	1663	1672	1453	3005	2379	2102
ENSG00000012048	BRCA1	1474	1518	1270	3415	2529	2066
ENSG00000138594	TMOD3	1800	1859	1728	2494	2560	1824
ENSG00000156471	PTDSS1	2005	1877	1792	2186	2227	2174
ENSG00000147133	TAF1	1926	1998	1828	2189	2210	2099
ENSG00000126705	AHDC1	1878	1851	1805	1975	2233	2504
ENSG00000080815	PSEN1	2221	2243	2113	1748	2168	1748
ENSG00000128928	IVD	1875	1955	1676	2033	2287	2413
ENSG00000196233	LCOR	2369	2382	2272	1941	1562	1705
ENSG00000113300	CNOT6	2144	2118	1875	1606	2367	2115
ENSG00000136718	IMP4	1992	1963	1667	2125	1956	2516
ENSG00000106537	TSPAN13	2089	2053	1938	2314	2126	1697
ENSG00000151208	DLG5	2065	2171	1839	1859	1785	2498
ENSG00000138430	OLA1	2044	2045	1846	2295	2243	1743
ENSG00000149115	TNKS1BP1	2306	2112	1744	1615	1677	2760
ENSG00000142230	SAE1	1740	1767	1489	2425	2213	2580
ENSG00000076604	TRAF4	2209	2164	1882	2075	1529	2352
ENSG00000106723	SPIN1	2256	2128	2120	2081	2036	1588
ENSG00000143442	POGZ	2054	2070	1936	2105	1970	2070
ENSG00000129515	SNX6	1982	2033	1933	2595	2297	1358
ENSG00000185686	PRAME	2110	2002	1869	2241	1490	2483
ENSG00000128340	RAC2	1873	1755	1612	2819	1894	2240
ENSG00000101310	SEC23B	1955	1815	1793	2887	2065	1664
ENSG00000104356	POP1	2019	2031	1849	2563	1733	1977
ENSG00000115234	SNX17	2249	2078	1881	2274	1693	1991
ENSG00000090054	SPTLC1	2072	1922	1751	2376	2375	1665
ENSG00000113141	IK	2129	2018	1798	2351	1805	2056
ENSG00000135318	NT5E	1407	1398	1316	3748	2741	1547
ENSG00000124222	STX16	2178	2161	2099	1613	2186	1917
ENSG00000103769	RAB11A	1990	1994	1981	2287	2267	1634
ENSG00000072415	MPP5	2194	2249	2094	2289	1919	1404
ENSG00000062822	POLD1	1543	1547	1319	2104	2291	3345
ENSG00000125484	GTF3C4	2121	2082	1942	2109	2044	1848
ENSG00000119326	CTNNAL1	1468	1538	1490	3042	2896	1703
ENSG00000139842	CUL4A	2124	1895	1920	2456	2063	1678
ENSG00000174903	RAB1B	1791	1780	1674	2125	2091	2673
ENSG00000023191	RNH1	1926	1847	1651	2332	1941	2436
ENSG00000175073	VCPIP1	2164	2033	1975	2143	2225	1592
ENSG00000165704	HPRT1	1675	1673	1488	2929	2440	1926
ENSG00000073350	LLGL2	1966	2013	1849	1996	1973	2328
ENSG00000069345	DNAJA2	2132	1983	1978	2193	2047	1789
ENSG00000179115	FARSA	2002	1861	1668	2191	1668	2732
ENSG00000112893	MAN2A1	1889	1891	1754	2534	2421	1631
ENSG00000116161	CACYBP	1613	1731	1678	2886	2340	1869
ENSG00000142168	SOD1	1887	1903	1619	2285	1944	2472
ENSG00000145901	TNIP1	2100	2108	1895	1753	2115	2138
ENSG00000151726	ACSL1	3170	3215	3062	1022	636	1003
ENSG00000206527	HACD2	1999	2068	1907	2222	2382	1515
ENSG00000156642	NPTN	2184	2218	2187	2119	1917	1463
ENSG00000113194	FAF2	2237	2219	1938	1635	2265	1792
ENSG00000166833	NAV2	2367	2198	2024	1400	1668	2429
ENSG00000122034	GTF3A	1797	1776	1542	2654	2385	1928
ENSG00000127946	HIP1	1412	1277	1039	3330	2438	2582
ENSG00000115694	STK25	1624	1644	1571	2141	2152	2939
ENSG00000024422	EHD2	1814	1843	1750	2118	2312	2233
ENSG00000085721	RRN3	2033	1860	1682	2546	2250	1692
ENSG00000095002	MSH2	1498	1423	1374	2781	2783	2202
ENSG00000168268	NT5DC2	1584	1458	1396	2261	2654	2705
ENSG00000075539	FRYL	2111	2238	2025	2290	1891	1497
ENSG00000100722	ZC3H14	1906	1990	1852	2415	2235	1647
ENSG00000115207	GTF3C2	1938	1991	1654	2344	1917	2193
ENSG00000130522	JUND	2601	2408	2174	1671	1579	1604
ENSG00000162521	RBBP4	1697	1763	1675	2470	2205	2224
ENSG00000169242	EFNA1	2100	1916	1944	1816	1980	2274
ENSG00000197601	FAR1	1760	1818	1807	2377	2532	1733
ENSG00000150768	DLAT	2010	2043	1847	2297	1960	1870
ENSG00000159658	EFCAB14	2013	1882	1852	2105	2477	1695
ENSG00000185359	HGS	1851	1806	1636	1967	2167	2597
ENSG00000169727	GPS1	1852	1793	1656	2370	2189	2154
ENSG00000100412	ACO2	2021	2135	1910	2130	1874	1938
ENSG00000149100	EIF3M	2058	2033	2006	2191	2152	1565
ENSG00000106266	SNX8	2043	2095	1823	1707	1713	2619
ENSG00000165802	NSMF	1711	1745	1488	2327	1930	2796
ENSG00000062650	WAPL	2089	1926	1734	2359	2118	1764
ENSG00000102158	MAGT1	1926	1916	1807	2639	2069	1632
ENSG00000140374	ETFA	2024	1994	1687	2079	2169	2034
ENSG00000123143	PKN1	2221	1983	1801	1597	1741	2640
ENSG00000132688	NES	1068	1110	972	3030	2166	3634
ENSG00000188895	MSL1	1853	1823	1705	2097	2092	2403
ENSG00000066739	ATG2B	2158	2251	2019	1886	1935	1722
ENSG00000058063	ATP11B	2263	2305	2105	1786	2159	1351
ENSG00000135372	NAT10	1919	1833	1663	2410	1795	2349
ENSG00000049759	NEDD4L	2511	2585	2510	1284	1448	1630
ENSG00000116288	PARK7	1975	1990	1702	2012	1865	2412
ENSG00000091542	ALKBH5	1675	1713	1567	2532	2284	2177
ENSG00000074696	HACD3	1648	1596	1577	2389	2581	2156
ENSG00000154978	VOPP1	2050	1943	1788	2003	2171	1988
ENSG00000123144	TRIR	2089	1872	1551	1911	1576	2938
ENSG00000173193	PARP14	2143	2098	2106	2281	1721	1583
ENSG00000135069	PSAT1	2252	2039	1295	2222	1335	2777
ENSG00000166881	NEMP1	1799	1714	1498	2540	2319	2045
ENSG00000164713	BRI3	2110	2229	1854	1905	1903	1907
ENSG00000100227	POLDIP3	1936	1803	1632	2423	1839	2275
ENSG00000088812	ATRN	2181	2210	2113	1678	2119	1605
ENSG00000011114	BTBD7	2087	2175	1870	2007	1957	1807
ENSG00000060339	CCAR1	1734	1848	1670	2421	2278	1942
ENSG00000065882	TBC1D1	2206	2157	2053	1754	1931	1789
ENSG00000067082	KLF6	2050	2008	1934	2285	2119	1494
ENSG00000110911	SLC11A2	2138	2244	2110	1578	1771	2047
ENSG00000102804	TSC22D1	1704	1602	1513	2650	2350	2061
ENSG00000159720	ATP6V0D1	1942	1914	1942	1796	2188	2090
ENSG00000163320	CGGBP1	2299	2127	1941	2013	1928	1563
ENSG00000136450	SRSF1	2061	1963	1870	2288	2070	1619
ENSG00000126001	CEP250	1554	1613	1283	2383	2152	2876
ENSG00000129625	REEP5	1970	2065	1966	2190	2056	1611
ENSG00000106462	EZH2	1472	1369	1370	3037	2191	2419
ENSG00000143376	SNX27	2198	2073	1920	1813	1929	1919
ENSG00000065548	ZC3H15	1828	1965	1750	2519	2089	1694
ENSG00000108559	NUP88	2003	2043	1825	2429	1948	1592
ENSG00000167291	TBC1D16	1744	1726	1567	1962	2001	2831
ENSG00000142453	CARM1	1744	1660	1490	2304	2038	2590
ENSG00000175793	SFN	1833	1740	1454	2674	1758	2358
ENSG00000033178	UBA6	1569	1572	1550	2986	2759	1380
ENSG00000143878	RHOB	2199	2133	1988	2340	1447	1705
ENSG00000132294	EFR3A	2137	2021	1910	1972	2286	1477
ENSG00000197006	METTL9	1975	1874	1654	2257	2149	1894
ENSG00000141522	ARHGDIA	1691	1819	1497	2573	1785	2436
ENSG00000116679	IVNS1ABP	2022	1924	1715	2218	1671	2248
ENSG00000078674	PCM1	1886	1908	1801	2368	2204	1627
ENSG00000083307	GRHL2	1998	2070	1818	2217	1651	2034
ENSG00000054523	KIF1B	1966	2050	1828	2106	1964	1868
ENSG00000166454	ATMIN	1930	1844	1842	2282	2423	1459
ENSG00000109929	SC5D	2848	2542	2658	989	1437	1301
ENSG00000149823	VPS51	1940	2028	1791	1753	1747	2505
ENSG00000198805	PNP	2029	1935	1705	2467	1793	1829
ENSG00000103855	CD276	1692	1844	1596	2284	2137	2204
ENSG00000006453	BAIAP2L1	2001	1901	1687	2123	1883	2145
ENSG00000103111	MON1B	1917	2027	1650	1871	2147	2121
ENSG00000181588	MEX3D	2008	1855	1927	1317	1877	2745
ENSG00000119487	MAPKAP1	1973	1962	1704	2169	2058	1860
ENSG00000119392	GLE1	1623	1693	1521	2597	2283	2000
ENSG00000099282	TSPAN15	2042	1981	1751	1762	1784	2394
ENSG00000144354	CDCA7	1532	1637	1403	2438	2194	2502
ENSG00000150938	CRIM1	1565	1443	1370	2705	2406	2215
ENSG00000175390	EIF3F	2070	1965	1825	1976	1982	1884
ENSG00000069248	NUP133	1854	1808	1758	2478	2268	1534
ENSG00000143149	ALDH9A1	2097	1850	1655	2213	1839	2038
ENSG00000183684	ALYREF	1593	1629	1406	2730	1854	2476
ENSG00000144021	CIAO1	1965	1871	1681	2127	1951	2090
ENSG00000145734	BDP1	1979	2048	1892	2306	1904	1546
ENSG00000125686	MED1	1888	1925	1778	2254	1927	1901
ENSG00000105983	LMBR1	1880	2024	1777	2250	1961	1778
[truncated: 56,737 more rows]
