# Supplementary material for: Bioinformatics-based screening of key genes for transformation of tyrosine kinase inhibitor-resistant lung adenocarcinoma to small cell lung cancer
Source: Front Med (Lausanne). 2023 Jul 31;10:1203461. doi: 10.3389/fmed.2023.1203461 (PMC10424445; doi:10.3389/fmed.2023.1203461)
Supplement: Supplementary file 5 [file Table_5.xlsx]

## Sheet: shRB VS shNC显著性差异分析
Table S5 shRB VS shNC significant difference analysis
Gene Name	LFQ intensity shRB_1	LFQ intensity shRB_2	LFQ intensity shRB_3	LFQ intensity shNC_1	LFQ intensity shNC_2	LFQ intensity shNC_3	Average shRB	Average shNC	shRB/shNC	Regulation	P value
LCP1	115830000	163340000	69041000	13355000	12185000	12644000	1.1607e+08	12728000	9.11929	UP	0.0191699
ANXA8L1	394370000	403580000	233440000	119980000	86232000	93416000	3.43797e+08	99876000	3.44224	UP	0.0122416
ASNS	327960000	337480000	303320000	113370000	72231000	109500000	322920000	98367000	3.28281	UP	0.000172908
PSAT1	268830000	395250000	197750000	112900000	64229000	106170000	2.87277e+08	94433000	3.04212	UP	0.0320151
HDHD2	42275000	52096000		17039000	22034000	9806600	47185500	16293200	2.89602	UP	0.0133342
CPPED1	64007000	79994000		43148000	12414000	20540000	72000500	2.53673e+07	2.83832	UP	0.039166
FSCN1	2126700000	2071600000	1873800000	1045600000	630520000	639290000	2.02403e+09	7.71803e+08	2.62247	UP	0.00133851
COL17A1	139230000	127770000	182850000	51032000	70562000	52578000	149950000	5.80573e+07	2.58279	UP	0.00683734
GLO1	499310000	555600000	331200000	226510000	183480000	146800000	4.62037e+08	1.85597e+08	2.48947	UP	0.0178297
TUBB	5093400000	5326100000	4263700000	2147000000	1814000000	2142000000	4894400000	2.03433e+09	2.4059	UP	0.00110223
ITGA2	646660000	649520000	785940000	273810000	312700000	283980000	694040000	2.90163e+08	2.39189	UP	0.00104171
FABP5	312770000	379810000	230370000	136640000	128590000	120900000	307650000	128710000	2.39026	UP	0.014637
VIM	6888200000	6317600000	6528800000	2615700000	3068200000	2964400000	6578200000	2.88277e+09	2.28191	UP	6.79309e-05
TXNDC17	390880000	240970000	279510000	160220000	123690000	118040000	3.03787e+08	1.33983e+08	2.26735	UP	0.0222687
XPOT	51246000	71131000	48994000	26825000	20587000	28561000	5.71237e+07	2.53243e+07	2.25568	UP	0.0129009
PGP	110030000	142690000	71231000	51662000	52554000	42395000	1.07984e+08	4.88703e+07	2.2096	UP	0.047472
UBA5		92932000	76380000	47906000	35141000	31922000	84656000	38323000	2.20901	UP	0.0134268
TBCE	49275000	51037000		25291000		20413000	50156000	22852000	2.19482	UP	0.00890028
NAMPT	516480000	573690000	310410000	283430000	158440000	205740000	466860000	215870000	2.16269	UP	0.046083
RAB38	73811000	117110000	140520000	54917000	54309000	49819000	1.1048e+08	53015000	2.08394	UP	0.0427738
PREP	68504000	65442000	38716000	35368000	21718000	26899000	57554000	27995000	2.05587	UP	0.0450043
PNP	242510000	234470000	159990000	124700000	96102000	90111000	2.12323e+08	1.03638e+08	2.04871	UP	0.0185688
TUBA1C	1255900000	1608400000	978840000	587420000	543690000	770830000	1.28105e+09	633980000	2.02064	UP	0.0294294
RAVER1	98836000	121230000	72571000	58090000	44318000	42582000	9.75457e+07	48330000	2.01833	UP	0.0298018
IMPDH1	88279000	91678000	55814000	44040000	30048000	42750000	7.85903e+07	38946000	2.01793	UP	0.0319559
CASP8	55109000	81639000	52448000	32551000	26617000	34753000	6.30653e+07	31307000	2.01442	UP	0.0299945
PHGDH	507220000	573570000	430920000	262910000	242740000	245890000	5.03903e+08	2.50513e+08	2.01148	UP	0.00370173
MCTS1; MCTS2	389580000	416980000	351000000	277350000	80919000	217810000	3.85853e+08	1.92026e+08	2.00938	UP	0.0339854
UPP1	39913000	56483000	37816000	20330000	16323000	30178000	4.47373e+07	22277000	2.00823	UP	0.0355039
PCK2	139020000	148640000	227430000	81756000	87093000	90583000	1.71697e+08	8.64773e+07	1.98545	UP	0.0387678
ACP1	198720000	290360000	194160000	124430000	98675000	122310000	2.27747e+08	1.15138e+08	1.97803	UP	0.0254626
TUBB4B	4488600000	5567400000	4829300000	2890700000	2140700000	2494200000	4.96177e+09	2.50853e+09	1.97796	UP	0.00311377
TPT1	858120000	1330100000	915660000	691380000	408360000	473040000	1.03463e+09	524260000	1.9735	UP	0.0409469
C11orf68	102970000	79160000		47490000	39846000	51508000	91065000	4.62813e+07	1.96764	UP	0.0202669
TUBB8	2298900000	2180800000	1886300000	1101700000	1119700000	1062700000	2122000000	1094700000	1.93843	UP	0.00115274
UBE2L3	745680000	987150000	672640000	552610000	245290000	443250000	8.01823e+08	4.13717e+08	1.9381	UP	0.0412984
NUDT2	69256000	52183000	44583000	37169000	26377000	22399000	5.53407e+07	2.86483e+07	1.93172	UP	0.0351608
RPE	58338000	56219000	60683000	39071000	21448000		5.84133e+07	30259500	1.93041	UP	0.0253381
ACAT2	183420000	147740000	117910000	85092000	64209000	83347000	149690000	7.75493e+07	1.93026	UP	0.0229182
ENO1	4376300000	5370100000	4547200000	3115200000	2031700000	2281400000	4.76453e+09	2476100000	1.92421	UP	0.00698734
WRNIP1	28753000	24896000	28166000	17913000	9119200	15613000	2.72717e+07	1.42151e+07	1.9185	UP	0.0107207
UACA	67831000	103030000	69632000	44850000	50602000	31383000	8.01643e+07	4.22783e+07	1.89611	UP	0.0414022
PPAT	65139000	79983000	48187000	33551000	32353000	36790000	6.44363e+07	3.42313e+07	1.88238	UP	0.031238
TUBA1B	10982000000	10886000000	7441700000	6062900000	4500000000	5052300000	9769900000	5.20507e+09	1.877	UP	0.0217981
CARS1	76307000	101100000	64211000	42088000	36867000	50030000	8.05393e+07	42995000	1.87323	UP	0.0310407
SFN	3211200000	2830300000	2255000000	1680500000	1258400000	1490500000	2765500000	1.47647e+09	1.87305	UP	0.0131939
PTPN11	173350000	167080000	166440000	92391000	99976000	78337000	1.68957e+08	9.02347e+07	1.87241	UP	0.000302172
PGAM1	2262200000	2630700000	1676600000	1405400000	1031600000	1074300000	2.18983e+09	1.17043e+09	1.87096	UP	0.0278624
PPP4R1	124460000	121140000		83021000	46388000	67793000	122800000	65734000	1.86814	UP	0.0255307
ITGB4	439420000	397080000	545190000	245590000	265140000	232160000	4.60563e+08	247630000	1.85989	UP	0.00914256
IDE	77988000	90523000	75607000	49003000	40663000	42251000	8.13727e+07	4.39723e+07	1.85054	UP	0.00210583
GAPDH	14620000000	16955000000	12449000000	8994300000	7166400000	7639300000	1.46747e+10	7.93333e+09	1.84975	UP	0.00880485
GSTO1	329330000	294900000	210970000	198510000	125440000	127920000	278400000	1.50623e+08	1.84832	UP	0.0397852
CLIC1	716150000	816660000	579710000	471100000	340970000	334080000	7.04173e+08	382050000	1.84314	UP	0.0170305
ASB9	95080000	102540000		54767000	52882000		98810000	53824500	1.83578	UP	0.00723468
EIF5A; EIF5AL1	2466600000	3445300000	2268100000	1774600000	1158400000	1540700000	2.72667e+09	1.49123e+09	1.82846	UP	0.038226
MTFR2		21571000	21408000	11497000		12117000	21489500	11807000	1.82006	UP	0.00109411
STAM	97084000	106060000	83499000	66902000	53991000	37183000	9.55477e+07	52692000	1.81332	UP	0.0166567
UBA6	121960000	145320000	115800000	78670000	63992000	68799000	1.27693e+08	70487000	1.81159	UP	0.004579
ACO1	51163000	65729000	38721000	33830000	24825000	27568000	51871000	28741000	1.80477	UP	0.0485803
PTRH1	849080000	522400000	721430000	459230000	354550000	350150000	6.97637e+08	3.87977e+08	1.79814	UP	0.0380162
ANP32E	172230000	214160000	146180000	119540000	84809000	92534000	1.77523e+08	98961000	1.79387	UP	0.0248271
COMT	712270000	878390000	863960000	503780000	373890000	492820000	8.18207e+08	456830000	1.79105	UP	0.00586289
HK2	515340000	512440000	440580000	305270000	302410000	214560000	4.89453e+08	274080000	1.7858	UP	0.00502307
TAGLN2	3693900000	4138200000	2733400000	2550100000	1667400000	1701200000	3.52183e+09	1972900000	1.7851	UP	0.0374427
CHMP6	120920000		135870000	81888000	56402000	77966000	128395000	7.20853e+07	1.78115	UP	0.0168759
DBI	1628800000	1476000000	1096400000	886090000	778370000	703420000	1400400000	7.89293e+08	1.77425	UP	0.0215572
LDHA	10548000000	11209000000	8520800000	6835700000	4943500000	5289400000	10092600000	5.68953e+09	1.77389	UP	0.0115127
TOMM34	162770000	211940000	138060000	99746000	85546000	104120000	1.70923e+08	9.64707e+07	1.77176	UP	0.0293787
DNPH1	98260000	112540000		68188000	57595000	52776000	105400000	5.95197e+07	1.77084	UP	0.0102633
SERPINB1	298040000	298600000	202880000	191290000	140450000	124520000	2.66507e+08	1.52087e+08	1.75233	UP	0.0384368
ZFAND1	48336000	52534000		30985000		26627000	50435000	28806000	1.75085	UP	0.0190111
IFIT5	68894000	68230000	71716000	30058000	49929000		6.96133e+07	39993500	1.74062	UP	0.02929
PBK	95872000	88989000	58746000	42179000	52394000	45804000	8.12023e+07	4.67923e+07	1.73538	UP	0.0432848
CNN2	436550000	417930000	292000000	288980000	186170000	186420000	382160000	2.20523e+08	1.73297	UP	0.0467312
TUBB2A; TUBB2B	903280000	1118700000	780290000	618260000	455260000	554360000	934090000	5.42627e+08	1.72142	UP	0.0233924
COTL1	2216800000	2066500000	1861000000	1546800000	1129300000	893350000	2048100000	1.18982e+09	1.72136	UP	0.0167703
ASS1	308300000	449910000	404190000	297150000	187550000	194690000	3.87467e+08	2.26463e+08	1.71095	UP	0.0422948
SCIN	77914000	91976000	56959000	38170000	51058000	43545000	7.56163e+07	4.42577e+07	1.70855	UP	0.0444159
TXN	2601200000	2311500000	1580800000	1292900000	1406800000	1123300000	2164500000	1.27433e+09	1.69854	UP	0.0473551
FKBP1A	429780000	566330000	437940000	354520000	254480000	236590000	4.78017e+08	2.81863e+08	1.69592	UP	0.0269363
CBR1	293350000	290230000	214780000	191690000	141500000	139150000	266120000	1.57447e+08	1.69022	UP	0.0244591
CLDN4	2048200000		2315900000	990760000	1546800000	1339900000	2182050000	1.29249e+09	1.68826	UP	0.0312747
AARSD1	61604000	62234000	48570000	44355000	31792000	26305000	5.74693e+07	3.41507e+07	1.68282	UP	0.0284963
NT5E	341050000	393610000	509230000	231860000	268010000	240780000	414630000	2.46883e+08	1.67946	UP	0.0299655
TARS1	377520000	457880000	317040000	269460000	188660000	228410000	3.84147e+08	2.28843e+08	1.67864	UP	0.0297929
SEC14L2	239930000	225840000	162790000	144940000	95336000	136290000	209520000	125522000	1.66919	UP	0.0408886
HMGB1	1327800000	1424300000	1056200000	949840000	745240000	591970000	1.26943e+09	762350000	1.66516	UP	0.0285234
SLC1A5	1161800000	1169700000	1622600000	784220000	808450000	784070000	1.31803e+09	7.92247e+08	1.66367	UP	0.0261158
PPIA	5099000000	5215000000	4103300000	3426000000	2568900000	2672000000	4.80577e+09	2.88897e+09	1.66349	UP	0.0125121
NME2; NME2P1	7123200000	8825200000	5985700000	4754800000	3765400000	4669300000	7.31137e+09	4396500000	1.663	UP	0.0299763
TXNRD1	220730000	245800000	188000000	170790000	105080000	117770000	2.18177e+08	1.31213e+08	1.66276	UP	0.0293067
IFI16	1868000000	2051700000	2132900000	1243700000	1303600000	1096500000	2.01753e+09	1214600000	1.66107	UP	0.00128713
IFI35	63623000	100300000	75146000	46958000	45672000	51754000	7.96897e+07	48128000	1.65579	UP	0.0453328
NTMT1	51868000	50113000	35952000	28243000	27285000	27860000	4.59777e+07	27796000	1.65411	UP	0.0226945
PGM2L1	69851000	79154000	59527000	48497000	45147000	32912000	6.95107e+07	4.21853e+07	1.64774	UP	0.0208496
OASL	121410000	164610000	150260000	91811000	81114000	94210000	1.45427e+08	89045000	1.63318	UP	0.0133577
LAD1	434030000	425130000	415730000	287310000	248390000	247110000	4.24963e+08	2.60937e+08	1.62861	UP	0.000321744
COMMD8	29820000		24938000	18709000	15127000	16671000	27379000	1.68357e+07	1.62625	UP	0.0185719
CAPNS1	697080000	737830000	893440000	528850000	482420000	428140000	7.76117e+08	4.79803e+08	1.61757	UP	0.0112146
XPO5	100040000	128910000	86572000	60947000	68710000	65709000	105174000	65122000	1.61503	UP	0.0343214
EEF2	3153200000	2910900000	2089400000	2027100000	1453800000	1573300000	2.71783e+09	1.68473e+09	1.61321	UP	0.0477811
WARS1	711230000	842570000	560080000	495600000	408780000	408600000	7.04627e+08	437660000	1.60999	UP	0.0368375
FERMT2	56503000	74381000	49607000	41736000	33262000	37750000	6.01637e+07	3.75827e+07	1.60084	UP	0.0439664
UBE2N; UBE2NL	582790000	640210000	558260000	490750000	356520000	271200000	5.93753e+08	3.72823e+08	1.59259	UP	0.0319182
TWF1	188940000	233150000	154790000	122890000	128720000	111140000	1.92293e+08	1.20917e+08	1.5903	UP	0.0373632
ETF1	376450000	400470000	269560000	215360000	217730000	231730000	3.48827e+08	2.21607e+08	1.57408	UP	0.0349579
NAP1L1	1097000000	1594500000	1449900000	951200000	858780000	853310000	1.38047e+09	8.87763e+08	1.55499	UP	0.031075
CDC16	58558000	51852000	61830000	37944000	42696000	30828000	5.74133e+07	37156000	1.5452	UP	0.0110556
ARHGAP17	94481000	94116000	64665000	54301000	61077000	49071000	8.44207e+07	5.48163e+07	1.54006	UP	0.0474884
MPST	292260000	222690000	236560000	190270000	143340000	156520000	2.50503e+08	1.63377e+08	1.53329	UP	0.0266647
QTRT1	144730000	110540000	129240000	90541000	67158000	93991000	128170000	8.38967e+07	1.52771	UP	0.0270698
TUBB3	1100700000	1190600000	882910000	779170000	664640000	636610000	1058070000	6.93473e+08	1.52575	UP	0.0227162
ORC5	68597000	62169000	64526000	49066000	47097000	32150000	6.50973e+07	42771000	1.522	UP	0.0169067
MOB1A; MOB1B	55670000	53639000	44682000	37857000	32549000	30931000	5.13303e+07	33779000	1.51959	UP	0.0115128
SLK	49500000	55142000			33480000	35460000	52321000	34470000	1.51787	UP	0.0269218
MET	276960000	259190000	331360000	188460000	183990000	202230000	289170000	191560000	1.50955	UP	0.0120718
PFN1	3776000000	3930400000	3444500000	3277100000	1866100000	2244800000	3.71697e+09	2.46267e+09	1.50933	UP	0.0479968
TRMT5	103860000	133150000	94899000	65984000	77523000	76471000	1.10636e+08	73326000	1.50883	UP	0.0370197
DCK	30705000	32382000		20269000		21645000	31543500	20957000	1.50515	UP	0.0103344
PLS3	687250000	710190000	503120000	494240000	376280000	400320000	633520000	4.23613e+08	1.49551	UP	0.0484409
MEMO1	117680000	128190000	96107000	80300000	77431000	71939000	1.13992e+08	7.65567e+07	1.48899	UP	0.0185081
RAN	2529500000	2297200000	2212700000	1492000000	1654000000	1582700000	2.34647e+09	1.57623e+09	1.48865	UP	0.00188351
EIF4A1; EIF4A2	5742100000	6977900000	4987000000	4275900000	3505400000	4223200000	5.90233e+09	4001500000	1.47503	UP	0.0395042
EZR	1027300000	1003900000	913920000	810230000	472140000	716710000	9.81707e+08	666360000	1.47324	UP	0.041574
SNX9	45935000	46181000	44769000	26516000	31713000	34982000	4.56283e+07	3.10703e+07	1.46855	UP	0.00435099
APEX1	652660000	798280000	635660000	557760000	457580000	412180000	6.95533e+08	475840000	1.4617	UP	0.030779
COPS5	98114000	82544000	66916000	57168000	52840000	60043000	8.25247e+07	5.66837e+07	1.45588	UP	0.0490724
LANCL2	81157000	91204000	79030000	61958000	59349000	52482000	83797000	5.79297e+07	1.44653	UP	0.00531067
PRKAG1	103540000	148060000	121220000	89187000	86404000	84228000	1.24273e+08	8.66063e+07	1.43492	UP	0.0444433
ACSS2	44133000	42691000		28138000	32852000		43412000	30495000	1.42358	UP	0.0345367
PARK7	1894100000	1763600000	1585700000	1511800000	1131400000	1090900000	1747800000	1244700000	1.40419	UP	0.0354422
ARL3	89598000	103550000	86603000	78466000	53610000	67679000	9.32503e+07	66585000	1.40047	UP	0.0399779
CDC42EP1	179300000	200960000	208990000	150110000	110610000	160300000	1.96417e+08	140340000	1.39958	UP	0.0330889
ACTR10	35719000	29127000		22837000	22535000	24389000	32423000	2.32537e+07	1.39432	UP	0.0374668
METTL17	28265000	24392000	24932000	19904000	19481000	16355000	25863000	18580000	1.39198	UP	0.0115416
UFM1	334420000	438590000	326010000	254470000	269510000	269770000	366340000	2.64583e+08	1.38459	UP	0.049644
EHD2	92674000	112680000	107390000	81336000	64622000	82012000	104248000	75990000	1.37186	UP	0.0267169
ZRANB2	100080000	106070000		83281000	63127000	79171000	103075000	75193000	1.37081	UP	0.0430467
GARS1	727600000	616620000	592140000	528430000	446980000	446620000	6.45453e+08	474010000	1.36169	UP	0.0261857
NCAPG	173070000	167990000	149850000	135330000	109130000	116990000	1.63637e+08	1.20483e+08	1.35817	UP	0.0146607
QTRT2	141430000	161610000	138620000	103070000	102560000	119670000	147220000	1.08433e+08	1.3577	UP	0.0133526
SP110	120020000	117810000	131620000	77884000	103340000	90936000	123150000	90720000	1.35747	UP	0.0188989
SHCBP1	95288000	78638000		66265000	62404000	65980000	86963000	64883000	1.3403	UP	0.041081
DNPEP	156480000	167920000	149130000	121520000	108930000	124670000	1.57843e+08	1.18373e+08	1.33344	UP	0.00561244
MEAK7	1122200000	1072400000	1216600000	835760000	866710000	862840000	1.13707e+09	8.55103e+08	1.32974	UP	0.00289318
EIF5	370720000	412030000	313280000	284890000	253600000	289110000	3.65343e+08	2.75867e+08	1.32435	UP	0.0436683
CENPV	144550000	138780000	145850000	114840000		104260000	143060000	109550000	1.30589	UP	0.00617289
GCLC	67280000	60136000	54201000	52031000	43177000	44449000	60539000	4.65523e+07	1.30045	UP	0.0404809
GIPC1	81482000	78881000	62795000	56253000	56092000	60372000	74386000	5.75723e+07	1.29204	UP	0.0489172
CMAS	46344000	45316000	56116000	38092000	35065000	41390000	4.92587e+07	3.81823e+07	1.29009	UP	0.0467292
TMSB10	1020300000	1004700000	1004000000	863820000	780680000	704490000	1.00967e+09	7.82997e+08	1.28949	UP	0.00807871
NARS2	194690000	203690000	221860000	166360000	176210000	143240000	2.06747e+08	1.61937e+08	1.27671	UP	0.0237989
CDK1	729430000	825850000	692330000	627190000	554530000	586080000	7.49203e+08	5.89267e+08	1.27142	UP	0.0237265
PLOD2	196430000	196130000	208160000	158600000	146500000	170480000	200240000	1.58527e+08	1.26313	UP	0.00638322
SUPT5H	274490000	280180000	257680000	199510000	219390000	227890000	2.70783e+08	2.15597e+08	1.25597	UP	0.00690292
ACTC1; ACTA1	21208000000	26791000000	25186000000	20080000000	19603000000	18906000000	24395000000	1.95297e+10	1.24913	UP	0.0453835
ESRP1	151700000	166380000	135840000	121290000	122690000	119600000	1.51307e+08	1.21193e+08	1.24847	UP	0.027341
MPZL2	96404000	98321000	101020000	73876000	89536000	74098000	9.85817e+07	79170000	1.24519	UP	0.0222393
NOP14	362200000	352320000	359390000	269940000	299080000	294760000	357970000	2.87927e+08	1.24327	UP	0.00183463
IKBKG	18777000	20072000	21070000	16433000	16148000	15829000	19973000	1.61367e+07	1.23774	UP	0.00502553
MDC1	202170000	203420000	216160000	162400000	183670000	158990000	207250000	1.68353e+08	1.23104	UP	0.0120641
ZPR1	26971000		28720000		22967000	22378000	27845500	22672500	1.22816	UP	0.0303768
NUDT9	42221000		47206000	37780000	35597000	36667000	44713500	3.66813e+07	1.21897	UP	0.0287474
TCERG1	142260000	133910000	131100000	111300000	111800000	116280000	1.35757e+08	1.13127e+08	1.20004	UP	0.0036419
C6orf120	94311000	92499000	93410000	121310000	107990000	107730000	9.34067e+07	1.12343e+08	0.831439	DOWN	0.0137538
DSG2	757280000	773780000	907040000	997300000	1017100000	918930000	812700000	9.77777e+08	0.831171	DOWN	0.0422601
ACOX1	285820000	289270000	288230000	314390000	377310000	347050000	2.87773e+08	346250000	0.831114	DOWN	0.0324771
BAIAP2L1	1989700000	2159600000	1870400000	2370500000	2504000000	2377600000	2.00657e+09	2.41737e+09	0.830063	DOWN	0.0121642
CDK8		37017000	34045000	42314000	42338000	43805000	35531000	42819000	0.829795	DOWN	0.0106816
CHAF1A	46218000	48659000	57242000	60289000	65452000	59040000	5.07063e+07	6.15937e+07	0.823239	DOWN	0.0483871
SLC38A9	69635000		74723000		88035000	87329000	72179000	87682000	0.823191	DOWN	0.0263657
BAD	30370000	29567000	30113000	33871000	39143000	36394000	3.00167e+07	3.64693e+07	0.823066	DOWN	0.0138261
NVL	63116000	50052000	59484000	68895000	74137000	67091000	5.75507e+07	70041000	0.821671	DOWN	0.0478439
SRBD1	45415000	50569000	54515000	57674000	63086000	62475000	5.01663e+07	6.10783e+07	0.821344	DOWN	0.0255056
SRRT	201570000	206260000	182360000	226820000	240720000	251410000	196730000	239650000	0.820905	DOWN	0.0136302
TMEM165	230690000	274910000	281620000	306320000	323690000	329200000	2.62407e+08	3.19737e+08	0.820696	DOWN	0.0300805
TPR	477410000	464590000	449020000	559190000	519540000	616940000	4.63673e+08	5.65223e+08	0.820337	DOWN	0.0260845
HM13	941260000	1052900000	1217000000	1351800000	1288500000	1274500000	1.07039e+09	1.30493e+09	0.820262	DOWN	0.0484255
TMEM222	41086000	44170000	48012000	54102000	55608000	52850000	4.44227e+07	5.41867e+07	0.819808	DOWN	0.0105903
ZNF638	104500000	108520000	98215000	115710000	132090000	131870000	103745000	1.26557e+08	0.819751	DOWN	0.0211889
ANXA11	946340000	904470000	1091300000	1116200000	1219900000	1256900000	9.80703e+08	1.19767e+09	0.818845	DOWN	0.0371003
FMR1	150040000	134510000	120730000	160400000	157570000	177320000	1.35093e+08	1.65097e+08	0.818268	DOWN	0.0457129
ETFDH	78215000	71944000	70906000	87120000	88140000	95897000	7.36883e+07	9.03857e+07	0.815266	DOWN	0.00965995
GLA	31547000	35241000	32419000	40027000	42368000	39683000	33069000	4.06927e+07	0.812653	DOWN	0.00549413
RAD21	415320000	341200000	356050000	470170000	470660000	431660000	3.70857e+08	4.57497e+08	0.810622	DOWN	0.0292786
LRRFIP2		67419000	77870000	92067000	90321000	86914000	72644500	8.97673e+07	0.809253	DOWN	0.0293352
AQR	176790000	172490000	152700000	187870000	223400000	209040000	1.67327e+08	206770000	0.809241	DOWN	0.0360937
ERBB3	24799000		25513000	30250000	30863000	32217000	25156000	31110000	0.808615	DOWN	0.00494886
NUMA1	439470000	411960000	430040000	492270000	569980000	528050000	4.27157e+08	530100000	0.805804	DOWN	0.0125068
SLC25A24	175290000	218260000	219610000	243280000	256660000	261180000	2.04387e+08	2.53707e+08	0.805602	DOWN	0.0335659
GNL3L	100100000	116590000	101550000	130690000	124890000	139590000	106080000	1.31723e+08	0.805324	DOWN	0.0194652
SMC1A	308420000	360130000	331830000	388830000	425890000	429080000	333460000	414600000	0.804293	DOWN	0.014771
BCLAF1	404900000	409300000	503850000	537340000	577950000	523720000	439350000	5.46337e+08	0.804174	DOWN	0.0415818
CLTC	1455700000	1478300000	1463800000	1697300000	1698900000	2085500000	1.46593e+09	1.82723e+09	0.802269	DOWN	0.0491008
GCSH	228270000	219490000	231840000	303270000	279520000	268370000	2.26533e+08	283720000	0.79844	DOWN	0.00636605
EI24	133430000	135120000	155730000	159340000	184800000	187320000	1.41427e+08	1.77153e+08	0.798329	DOWN	0.0355757
MCUB	40131000	35186000	35235000	43957000	46791000	47777000	3.68507e+07	46175000	0.798065	DOWN	0.00957925
PPP1R12A	75409000	75181000	67724000	91489000	94650000	87629000	7.27713e+07	91256000	0.797442	DOWN	0.00466405
ANKLE2	65201000	63608000	79772000	87872000	93856000	80710000	69527000	8.74793e+07	0.794782	DOWN	0.0484449
THOC5	111800000	121100000	121110000	160970000	133730000	150980000	1.18003e+08	148560000	0.794314	DOWN	0.0232015
HNRNPA3	5151200000	5544900000	6575600000	7003000000	7738500000	7010500000	5.75723e+09	7.25067e+09	0.794028	DOWN	0.0380496
VPS13C	43882000	43384000	41415000	60153000	53899000	48232000	4.28937e+07	5.40947e+07	0.792937	DOWN	0.0335869
MPG	58330000	44840000	56312000	62222000	70600000	68697000	5.31607e+07	67173000	0.791399	DOWN	0.0461321
MAN2B1	54686000	49182000	56721000	71654000	71612000	59676000	5.35297e+07	6.76473e+07	0.791305	DOWN	0.0367905
SFPQ	2614900000	2520700000	2327900000	3115800000	3258100000	3070000000	2.48783e+09	3.14797e+09	0.790298	DOWN	0.00290409
DARS2	902150000	899010000	1066400000	1196700000	1226900000	1205200000	9.55853e+08	1209600000	0.790223	DOWN	0.0105724
NOS1AP	50702000	51572000		61189000	67542000	65427000	51137000	6.47193e+07	0.790135	DOWN	0.0113487
STIM1	158220000	132790000	168950000	202410000	195350000	185940000	153320000	1.94567e+08	0.788008	DOWN	0.0245678
SMCHD1	84365000	82337000	81868000	93913000	102910000	118640000	8.28567e+07	1.05154e+08	0.787953	DOWN	0.0373416
CLTA	520550000	569510000	537850000	682650000	612500000	771490000	5.42637e+08	688880000	0.787709	DOWN	0.0385864
MGAT2	62047000	64885000	72165000	79031000	91563000	82461000	6.63657e+07	8.43517e+07	0.786774	DOWN	0.0200266
APOBEC3C	127040000	130610000	142230000	170910000	159390000	178220000	1.33293e+08	1.69507e+08	0.78636	DOWN	0.00714285
CPSF3	131140000	114870000	110290000	154310000	151780000	147230000	1.18767e+08	1.51107e+08	0.785979	DOWN	0.00829028
WDFY1	124960000	127250000	154960000	161590000	185200000	171510000	1.35723e+08	1.72767e+08	0.785587	DOWN	0.0350834
ALDH1B1	427200000	398370000	513050000	600380000	535380000	571330000	4.46207e+08	569030000	0.784153	DOWN	0.03518
PSPC1	271220000	241360000	265880000	357860000	324570000	310740000	2.59487e+08	3.31057e+08	0.783813	DOWN	0.012882
INTS4	59369000	63374000	55460000	70892000	76732000	80032000	59401000	7.58853e+07	0.782773	DOWN	0.00938658
POLDIP3	257630000	236450000	257840000	341960000	343590000	275200000	250640000	320250000	0.782639	DOWN	0.0420954
ANK3	71526000	87542000	78135000	100350000	97476000	105320000	7.90677e+07	1.01049e+08	0.782471	DOWN	0.0132359
PCID2	277980000	257400000	255480000	303870000	339680000	369290000	263620000	3.37613e+08	0.780834	DOWN	0.0216534
EIF2AK2	100320000	91872000	92035000	116040000	120910000	127630000	9.47423e+07	1.21527e+08	0.779601	DOWN	0.00358086
TMEM43	526600000	566400000	688360000	697010000	770760000	818600000	5.93787e+08	7.62123e+08	0.779121	DOWN	0.0488934
PML	97615000	117120000	122670000	146780000	142800000	143990000	1.12468e+08	1.44523e+08	0.778202	DOWN	0.0140403
EPHA1	52144000		59296000	70153000	69506000	75205000	55720000	7.16213e+07	0.77798	DOWN	0.02055
TRAP1	1945200000	2077800000	2432900000	2659500000	2699300000	2950300000	2.15197e+09	2769700000	0.776967	DOWN	0.0228055
HNRNPF	2168500000	2032400000	2039300000	2465000000	2744400000	2824600000	2.08007e+09	2678000000	0.776724	DOWN	0.00706553
SPTBN1	967700000	875570000	910250000	1127800000	1192400000	1226400000	917840000	1182200000	0.776383	DOWN	0.00258532
ZNF148	49895000	50967000	61760000	68496000	69249000	71961000	5.42073e+07	69902000	0.775476	DOWN	0.0162495
IDH2	2361500000	2061300000	2654000000	2785100000	3141100000	3203900000	2.35893e+09	3.04337e+09	0.775107	DOWN	0.0334867
HMGCL	112360000	100730000	124410000	160440000	145010000	130270000	112500000	145240000	0.77458	DOWN	0.041683
RAB7A	2230100000	2208200000	2859900000	3129700000	3246500000	3048800000	2.43273e+09	3.14167e+09	0.774345	DOWN	0.0327679
SPTAN1	944010000	946010000	1054400000	1154800000	1302400000	1345600000	9.81473e+08	1267600000	0.774277	DOWN	0.0138222
NPC1	91976000	92616000	110060000	127050000	129400000	124160000	9.82173e+07	126870000	0.774157	DOWN	0.00940791
HNRNPH2	610030000	554610000	631460000	720310000	831690000	771670000	598700000	7.74557e+08	0.772958	DOWN	0.0112273
SPC24	46343000	39481000	37113000	51384000	50609000	57109000	40979000	53034000	0.772693	DOWN	0.0248921
ZNF185	325290000	387280000	311570000	390610000	471100000	467030000	341380000	4.42913e+08	0.77076	DOWN	0.044216
AHDC1	46092000	49204000	60788000	65852000	67830000	68898000	52028000	6.75267e+07	0.770481	DOWN	0.0272944
ALDH4A1	85667000	82828000	101580000	122810000	104620000	123160000	90025000	1.16863e+08	0.770344	DOWN	0.0337553
MPHOSPH8	85499000	84888000	94715000	113620000	116420000	114180000	8.83673e+07	114740000	0.770153	DOWN	0.00131663
ELAVL1	1177500000	1266300000	1359900000	1613200000	1610000000	1717000000	1267900000	1.64673e+09	0.769949	DOWN	0.00392153
EMD	1241400000	1203100000	1466600000	1600100000	1846900000	1635100000	1303700000	1.69403e+09	0.769583	DOWN	0.0257336
ORMDL1; ORMDL2; ORMDL3	329040000	328330000	432740000	463520000	505520000	447870000	363370000	4.72303e+08	0.769357	DOWN	0.0481566
PLXNB2	144630000	139880000	175000000	195080000	218840000	183350000	153170000	199090000	0.769351	DOWN	0.0388613
NUCB2	433730000	410170000	525420000	594650000	624050000	562550000	456440000	593750000	0.768741	DOWN	0.0252069
TRABD	88241000	74308000	85334000	97972000	119800000	104770000	8.26277e+07	107514000	0.768529	DOWN	0.0321677
SNRPD3	2868900000	3110100000	3062300000	3654100000	3692400000	4426300000	3.01377e+09	3.92427e+09	0.767982	DOWN	0.0254189
BRMS1	19096000	18046000	17776000	24285000	23419000		18306000	23852000	0.767483	DOWN	0.00283596
GALC	43361000		41570000	55985000	53544000	56772000	42465500	5.54337e+07	0.76606	DOWN	0.002781
YIPF3	262950000	222020000	250080000	286350000	342130000	331590000	2.45017e+08	3.20023e+08	0.765621	DOWN	0.0231489
NONO	1964300000	2140200000	2211100000	2546800000	3088400000	2614000000	2105200000	2.74973e+09	0.765602	DOWN	0.0255031
COG1	49186000	41366000	41819000	52800000	55082000	65300000	4.41237e+07	5.77273e+07	0.764346	DOWN	0.0417641
WDR82	69737000	67628000	59696000	88415000	82581000	86851000	65687000	85949000	0.764256	DOWN	0.00451286
GHDC	132610000	137960000	165930000	181530000	202640000	187080000	145500000	1.90417e+08	0.764114	DOWN	0.0206708
OMA1	32498000	26429000	24246000	34973000	36937000	36949000	2.77243e+07	3.62863e+07	0.764043	DOWN	0.0285219
EPB41L5	66467000		72010000		91390000	89882000	69238500	90636000	0.763918	DOWN	0.0175455
DDX39B	238770000	264480000	284960000	343310000	369490000	322180000	2.62737e+08	3.44993e+08	0.76157	DOWN	0.0126365
GPC1	210180000	202540000	249990000	282050000	317760000	270480000	2.20903e+08	2.90097e+08	0.761482	DOWN	0.0277611
LNPK	181860000	174970000	193680000	270320000	246690000	207050000	1.83503e+08	2.41353e+08	0.76031	DOWN	0.0397373
HP1BP3	300600000	329160000	284350000	357120000	421350000	424590000	3.04703e+08	401020000	0.759821	DOWN	0.0196782
PSAP	1346300000	1467400000	1640200000	2058700000	1855800000	1947800000	1.48463e+09	1954100000	0.759753	DOWN	0.0105311
XRN2	177570000	209630000	158960000	219530000	233240000	266130000	1.82053e+08	2.39633e+08	0.759716	DOWN	0.0467201
MST1R	57588000	42457000	55780000	68264000	73494000	63695000	5.19417e+07	6.84843e+07	0.758446	DOWN	0.0406606
ERLIN2	506640000	486760000	634240000	672110000	779010000	697210000	5.42547e+08	716110000	0.75763	DOWN	0.0369479
ATP5PO	1446600000	1360800000	1727900000	1892000000	2105900000	2001100000	1.51177e+09	1.99967e+09	0.756009	DOWN	0.0183875
SART1	289690000	299690000	295120000	362230000	381320000	429740000	2.94833e+08	3.91097e+08	0.753863	DOWN	0.00902211
YY1	375680000	306760000	363480000	505860000	457320000	424350000	348640000	462510000	0.7538	DOWN	0.0231521
NCOA5	212990000	230810000	202840000	256920000	301260000	299890000	2.15547e+08	2.86023e+08	0.753598	DOWN	0.0134632
DDX17	604330000	591460000	599440000	748640000	842340000	791430000	598410000	7.94137e+08	0.753535	DOWN	0.00201528
FUS	2395000000	2733100000	2458500000	3298000000	3393500000	3389100000	2.52887e+09	3360200000	0.752594	DOWN	0.00154961
CNP	603440000	505700000	668500000	745450000	890430000	729440000	5.92547e+08	788440000	0.751543	DOWN	0.0483209
USP39	206140000	166040000	211860000	232870000	256630000	289810000	194680000	259770000	0.749432	DOWN	0.0411608
ECI1	525320000	559380000	719710000	764410000	853510000	790290000	601470000	8.02737e+08	0.749274	DOWN	0.0372169
PPIG	227450000	210990000	280320000	285000000	334670000	339640000	2.39587e+08	319770000	0.749247	DOWN	0.0422094
RBBP6	38858000	30234000	28765000	42425000	43220000	44963000	32619000	43536000	0.749242	DOWN	0.027955
STAU1	273510000	281500000	245860000	347920000	332440000	390410000	2.66957e+08	3.56923e+08	0.747938	DOWN	0.0116346
UBAC2	68511000	77392000	84705000	94559000	117980000	95875000	7.68693e+07	1.02805e+08	0.747722	DOWN	0.0438437
BARD1	16581000		18330000	22527000	24899000	22610000	17455500	2.33453e+07	0.747708	DOWN	0.0160643
RAB9A	111980000	126420000	137630000	165340000	172590000	165240000	1.25343e+08	1.67723e+08	0.747322	DOWN	0.00560032
CSTF3	232050000	251400000	222730000	298920000	298080000	348050000	2.35393e+08	3.15017e+08	0.747241	DOWN	0.0127254
ECE1	433150000	341840000	455650000	513940000	557230000	576370000	4.10213e+08	549180000	0.746956	DOWN	0.0242833
SLC12A7	33284000	32665000	30552000	47500000	43975000	37830000	32167000	4.31017e+07	0.746305	DOWN	0.0205778
CLPTM1	133010000	124120000	145830000	168720000	194910000	176510000	134320000	1.80047e+08	0.746029	DOWN	0.0102388
FH	1583300000	1463400000	1898400000	2325600000	2129000000	2174600000	1.64837e+09	2.20973e+09	0.745957	DOWN	0.017038
DLGAP4	45849000	38216000	40157000	50607000	54043000	61891000	4.14073e+07	5.55137e+07	0.745894	DOWN	0.0252697
DCXR	211900000	264750000	279840000	353740000	340770000	320150000	2.52163e+08	338220000	0.74556	DOWN	0.019534
PLK1	51279000	51230000	45812000	70374000	63419000	65246000	4.94403e+07	6.63463e+07	0.745186	DOWN	0.0036052
CDH1	378000000	423280000	442770000	512650000	595730000	562040000	4.14683e+08	5.56807e+08	0.744753	DOWN	0.00994948
RAD50	161660000	152440000	116680000	186890000	207040000	184700000	1.43593e+08	1.92877e+08	0.744483	DOWN	0.0332234
UQCRB	453710000	436880000	514330000	544830000	623480000	719400000	4.68307e+08	6.29237e+08	0.744246	DOWN	0.044566
TMA16	115120000	114290000			153470000	155130000	114705000	154300000	0.74339	DOWN	0.000548817
DDX5	3353300000	3653700000	3511300000	4249700000	4791700000	5128800000	3506100000	4723400000	0.742283	DOWN	0.0108017
RIOX1	72354000	63487000	64633000	90884000	85442000	94129000	6.68247e+07	9.01517e+07	0.741247	DOWN	0.00345064
PDK3	140970000	115720000	144070000	166340000	194080000	180320000	1.33587e+08	1.80247e+08	0.741133	DOWN	0.0178642
ANXA4	357150000	406290000	461930000	600390000	549750000	503870000	4.08457e+08	5.51337e+08	0.740848	DOWN	0.0255265
HEXB	265370000	196600000	232010000	290850000	325440000	320680000	2.31327e+08	3.12323e+08	0.740664	DOWN	0.0231322
MYOF	1291300000	1116300000	1538600000	1754200000	1905600000	1671400000	1315400000	1.77707e+09	0.740209	DOWN	0.0302565
ABCC4	33363000	39338000	39452000	47688000	55128000	48960000	3.73843e+07	50592000	0.738938	DOWN	0.0123913
DDX31	27445000	27800000	25139000	32040000	37543000	39324000	2.67947e+07	3.63023e+07	0.738098	DOWN	0.0154331
COA3	523200000	482730000	577790000	668050000	725150000	752630000	5.27907e+08	7.15277e+08	0.738045	DOWN	0.00725401
LMNA	9342200000	9087000000	11329000000	13188000000	13855000000	13369000000	9919400000	1.34707e+10	0.73637	DOWN	0.00849516
S100A13	3298100000	2949400000	2758800000	4001400000	4158600000	4071200000	3002100000	4.07707e+09	0.736338	DOWN	0.00282153
CPSF1	197370000	220420000	216800000	273440000	276300000	313370000	211530000	2.87703e+08	0.735237	DOWN	0.00662535
PISD	102870000	104550000	126320000	147940000	169090000	136980000	1.11247e+08	1.51337e+08	0.735094	DOWN	0.0293876
SYNJ2BP	771730000	768310000	1062000000	1080100000	1227500000	1234000000	8.67347e+08	1.18053e+09	0.734707	DOWN	0.0459691
SNX18	60877000	72747000	67714000	103750000	81561000	88797000	6.71127e+07	9.13693e+07	0.734521	DOWN	0.0303499
PDS5B	163370000	125370000	143120000	199370000	195300000	193630000	1.43953e+08	196100000	0.734081	DOWN	0.00934965
VTI1B	156620000	166150000	165150000	194740000	213450000	256520000	162640000	221570000	0.734034	DOWN	0.0335763
U2SURP	353450000	329080000	352880000	429020000	485680000	498020000	3.45137e+08	4.70907e+08	0.732919	DOWN	0.00519789
P4HA2	184770000	188270000	181860000	251600000	250860000	255410000	1.84967e+08	2.52623e+08	0.732184	DOWN	8.34828e-06
SLC27A3	31867000	27402000	31827000	42110000	43778000	38565000	3.03653e+07	4.14843e+07	0.731971	DOWN	0.00647996
CHERP	180760000	176420000	160980000	228510000	233670000	245900000	172720000	2.36027e+08	0.731782	DOWN	0.0013237
SF3A2	413480000	309990000	303430000	478600000	476250000	448560000	342300000	4.67803e+08	0.731718	DOWN	0.0272999
PDHB	326320000	372100000	397910000	509270000	504140000	485660000	3.65443e+08	499690000	0.73134	DOWN	0.00372692
GLUD1; GLUD2	5278300000	5158700000	6965600000	7577100000	8039800000	8183000000	5.80087e+09	7933300000	0.731205	DOWN	0.0251692
GAA	144960000	144070000	142120000	196930000	201930000	190950000	1.43717e+08	1.96603e+08	0.730998	DOWN	8.68292e-05
ZNF326	139480000	132900000	144810000	176780000	208390000	186190000	1.39063e+08	1.90453e+08	0.73017	DOWN	0.00675662
HCFC1	127870000	146620000	113080000	181280000	170510000	179410000	129190000	1.77067e+08	0.729612	DOWN	0.00953661
MCCC1	169280000	156120000	208740000	244520000	254180000	233840000	1.78047e+08	244180000	0.729162	DOWN	0.0172312
HIBADH	1017800000	787210000	985300000	1208800000	1264200000	1357500000	9.30103e+08	1.27683e+09	0.728445	DOWN	0.014587
CSNK1G1	34410000	41993000	47057000	55122000	60799000	53636000	4.11533e+07	56519000	0.728133	DOWN	0.0228601
HADHB	912740000	988760000	1234700000	1303900000	1549100000	1454200000	1045400000	1.43573e+09	0.72813	DOWN	0.0317473
ACP6	75101000	87294000	98210000	115310000	115190000	128350000	8.68683e+07	1.19617e+08	0.726223	DOWN	0.014782
PELP1	219870000	194550000	242000000	285610000	321190000	298690000	2.18807e+08	301830000	0.724933	DOWN	0.00848151
PARP4	224960000	312960000	225790000	378980000	339950000	335360000	254570000	351430000	0.724383	DOWN	0.040026
SF3A1	440540000	411890000	344680000	465410000	610770000	577550000	3.99037e+08	5.51243e+08	0.723885	DOWN	0.0437965
RAB11B; RAB11A	1001200000	1190100000	1366700000	1764800000	1652700000	1507000000	1186000000	1641500000	0.72251	DOWN	0.0243602
PDPR	45309000	52438000	55572000	63931000	67910000	80617000	5.11063e+07	7.08193e+07	0.721644	DOWN	0.0284554
PTPRS	67350000	68342000	81510000	92951000	101530000	106850000	7.24007e+07	1.00444e+08	0.720809	DOWN	0.0100569
LAMTOR3	249290000	229680000	200940000	298240000	312370000	334350000	2.26637e+08	3.14987e+08	0.719512	DOWN	0.00729072
NT5DC2	126060000	108160000	141660000	167410000	186710000	168450000	1.25293e+08	174190000	0.719291	DOWN	0.0132556
PRPF6	223120000	211750000	223050000	278470000	297630000	339080000	2.19307e+08	305060000	0.718897	DOWN	0.00937252
DLST	910540000	970340000	1125900000	1391700000	1302600000	1497900000	1002260000	1397400000	0.717232	DOWN	0.00986067
CPT2	308220000	293820000	371250000	458690000	471580000	427450000	324430000	4.52573e+08	0.716856	DOWN	0.009169
CHST6	22269000	21083000	25992000	37826000	30616000	28363000	2.31147e+07	3.22683e+07	0.716327	DOWN	0.0465005
SYMPK	119470000	114150000	117100000	153420000	164880000	171510000	1.16907e+08	163270000	0.716033	DOWN	0.00108698
ZC3H7A	17693000	17544000		24292000	24961000		17618500	24626500	0.715429	DOWN	0.00238273
HIBCH	103950000	119000000	131280000	162740000	175460000	157240000	1.18077e+08	1.65147e+08	0.714981	DOWN	0.00793556
MRPS36	224880000	265200000	319240000	389820000	370810000	371610000	2.69773e+08	3.77413e+08	0.714795	DOWN	0.0184594
RAB4A	68839000	72522000	84648000	99643000	100210000	116340000	7.53363e+07	1.05398e+08	0.714782	DOWN	0.0143961
GRAMD4	45220000	41853000	52663000	65954000	66545000	63096000	4.65787e+07	6.51983e+07	0.714415	DOWN	0.00522174
RRAGC; RRAGD	31091000	34013000	35654000	49646000	44514000		33586000	47080000	0.713381	DOWN	0.0135128
CRAT	84032000	108510000	106000000	125110000	134090000	159320000	99514000	1.39507e+08	0.713328	DOWN	0.0358544
VAMP8	619760000	508980000	632780000	766380000	941270000	763160000	5.87173e+08	8.23603e+08	0.712932	DOWN	0.0287825
TRIM59	274120000	294180000	384050000	477530000	436800000	421540000	317450000	445290000	0.712906	DOWN	0.027517
GNAI3	452840000	465170000	555260000	658320000	799620000	609010000	491090000	6.88983e+08	0.712775	DOWN	0.0393121
MANEAL	21667000	27643000	27728000	42115000	32963000	33262000	2.56793e+07	3.61133e+07	0.711076	DOWN	0.0445773
CD99	81239000	59119000	67550000	86749000	103380000	102380000	6.93027e+07	97503000	0.710775	DOWN	0.0283651
MYH14	2321000000	2474900000	1576100000	2932500000	2908700000	3137100000	2124000000	2.99277e+09	0.709711	DOWN	0.0388284
CGN	71851000	73638000	66516000	99045000	94192000	105950000	7.06683e+07	99729000	0.708604	DOWN	0.00195475
HADHA	1593500000	1533800000	2369900000	2585400000	2573200000	2605000000	1832400000	2.58787e+09	0.708074	DOWN	0.0486319
NT5C3A	74299000	94826000	87863000	113900000	110430000	138640000	8.56627e+07	120990000	0.708014	DOWN	0.030178
SF3B6	482280000	562430000	391960000	617640000	701410000	711540000	478890000	6.76863e+08	0.707514	DOWN	0.0262675
NDUFB3	199060000	257850000	309760000	333050000	365920000	386070000	2.55557e+08	361680000	0.706582	DOWN	0.040411
C8orf82	69612000	65831000	85528000	104920000	102100000	105980000	73657000	1.04333e+08	0.705978	DOWN	0.00753291
SYNE2	242210000	207580000	267010000	333650000	374070000	307930000	2.38933e+08	338550000	0.705755	DOWN	0.0182159
MYO5B	86245000	80636000	98930000	129040000	125250000	122360000	8.86037e+07	125550000	0.705724	DOWN	0.00300929
NPTN	241430000	239290000	283600000	360640000	415100000	308070000	2.54773e+08	361270000	0.705216	DOWN	0.035423
TJP1	211190000	208930000	205940000	290730000	280090000	317090000	2.08687e+08	295970000	0.705094	DOWN	0.00141454
TEX264	99497000	88183000	134520000	138260000	154330000	164490000	107400000	152360000	0.704909	DOWN	0.0474665
MPRIP	285380000	320470000	374840000	423820000	488320000	479170000	3.26897e+08	463770000	0.704868	DOWN	0.0141599
NUP210	200640000	216040000	273130000	321050000	338240000	319620000	2.29937e+08	3.26303e+08	0.704672	DOWN	0.0134995
MGST3	502330000	404410000	489370000	679770000	597940000	704360000	465370000	660690000	0.70437	DOWN	0.011765
WDR33	89770000	85961000	77101000	114200000	111030000	133800000	8.42773e+07	1.19677e+08	0.704209	DOWN	0.0117103
MVP	284750000	389390000	259950000	448820000	395780000	483830000	3.11363e+08	442810000	0.703153	DOWN	0.0495877
IGF2BP3	157900000	190460000	182790000	259650000	217360000	278600000	177050000	251870000	0.702942	DOWN	0.0221101
SPTLC2	238180000	226810000	296080000	335290000	375740000	371690000	253690000	3.60907e+08	0.702924	DOWN	0.0127743
SMU1	336830000	382620000	323860000	400370000	534680000	550270000	347770000	4.95107e+08	0.702414	DOWN	0.0441288
HNRNPUL1	202960000	239250000	212330000	304240000	315470000	312350000	218180000	3.10687e+08	0.702251	DOWN	0.00124575
ACSL1	83337000	88371000	96878000	114710000	140820000	127100000	8.95287e+07	1.27543e+08	0.701947	DOWN	0.0111143
RBM17	200290000	166860000	190630000	241970000	262090000	291400000	1.85927e+08	2.65153e+08	0.701204	DOWN	0.0105023
SNX14	23787000	19539000	23558000	26948000	34662000	33812000	2.22947e+07	3.18073e+07	0.700929	DOWN	0.0274868
SPG21	48835000	43808000	55088000	60633000	71256000	78952000	4.92437e+07	7.02803e+07	0.700675	DOWN	0.0279109
YLPM1	119490000	107270000	125260000	148390000	168890000	185200000	117340000	1.67493e+08	0.700565	DOWN	0.0135232
PDZD8	25653000	21964000	22124000	32601000	33817000		23247000	33209000	0.700021	DOWN	0.00863562
PCYOX1	255230000	243480000	298350000	356570000	421310000	363970000	2.65687e+08	3.80617e+08	0.698043	DOWN	0.0121192
SNRPC	345980000	403080000	515610000	672450000	554810000	587580000	4.21557e+08	6.04947e+08	0.696849	DOWN	0.039547
TRIM24	87852000	106100000	108720000	128890000	139510000	166500000	1.00891e+08	1.44967e+08	0.695958	DOWN	0.0273639
ZC3H18	159920000	164390000	146450000	221560000	244450000	211080000	156920000	2.25697e+08	0.695269	DOWN	0.00360251
ENDOD1	215550000	243820000	279300000	336840000	394300000	331670000	2.46223e+08	354270000	0.695016	DOWN	0.0166219
CASK	290820000	266190000	348790000	383170000	507520000	413970000	3.01933e+08	4.34887e+08	0.694281	DOWN	0.0409464
SFSWAP	48398000	53392000	31637000	61578000	62201000	68551000	4.44757e+07	64110000	0.69374	DOWN	0.0475065
NBAS	61669000	51464000	77236000	89241000	97343000	87851000	6.34563e+07	9.14783e+07	0.693676	DOWN	0.0253943
TMED4	219090000	252760000	301550000	397300000	398520000	319270000	257800000	3.71697e+08	0.693576	DOWN	0.03264
SRSF1	1378100000	1243400000	1360900000	1668600000	1894300000	2185300000	1.32747e+09	1.91607e+09	0.692808	DOWN	0.0193198
LUC7L3	53607000	47571000	63880000	69020000	77093000	92133000	5.50193e+07	7.94153e+07	0.692805	DOWN	0.0420952
SPNS1	107670000		92051000	148270000	139500000	144840000	99860500	1.44203e+08	0.692498	DOWN	0.00699002
AP1G1	533650000	548840000	524960000	745540000	790390000	786470000	5.35817e+08	7.74133e+08	0.69215	DOWN	0.000116844
TMEM205	279860000	304450000	296810000	376610000	411040000	485850000	2.93707e+08	424500000	0.691888	DOWN	0.0167194
APMAP	865770000	712310000	897850000	1171400000	1308000000	1103700000	825310000	1.19437e+09	0.691002	DOWN	0.0112749
SNRPA	823270000	732670000	712490000	1082600000	1129700000	1072300000	7.56143e+08	1.09487e+09	0.690626	DOWN	0.000909227
PUF60	427370000	466390000	360890000	568840000	592870000	655010000	4.18217e+08	6.05573e+08	0.690613	DOWN	0.00949808
ATAD2	262700000	228370000	326460000	396720000	394060000	393450000	272510000	3.94743e+08	0.690347	DOWN	0.0131497
EPHB3	38416000	33439000	35771000	53756000	55950000	46196000	3.58753e+07	5.19673e+07	0.690344	DOWN	0.00805706
PPHLN1	94039000	90206000	124730000	145030000	141160000	161410000	1.02992e+08	149200000	0.690293	DOWN	0.0212504
CDC42BPB	80442000	73240000	100190000	114150000	128410000	126400000	84624000	1.22987e+08	0.688075	DOWN	0.0140652
RBM4	443020000	470370000	496550000	602330000	749520000	698360000	469980000	6.83403e+08	0.687705	DOWN	0.00961033
ZMYM3	28821000	33951000	33202000	43666000	53536000	42366000	3.19913e+07	4.65227e+07	0.68765	DOWN	0.0199066
TRRAP	59041000	61468000	51379000	73172000	87159000	89684000	57296000	8.33383e+07	0.687511	DOWN	0.0120255
DDX39A	1501700000	1733800000	1769300000	2302800000	2598200000	2388400000	1.66827e+09	2429800000	0.686586	DOWN	0.00329792
LIN7C	238840000	232360000	273030000	335690000	366290000	382320000	2.48077e+08	3.61433e+08	0.686369	DOWN	0.0036721
EPHX2	45961000	34396000	41515000	56586000	57596000	63475000	40624000	59219000	0.685996	DOWN	0.00962602
BCL2L13	610600000	543530000	666890000	771760000	927000000	958630000	6.07007e+08	8.85797e+08	0.685266	DOWN	0.0147571
TP53BP1	60408000	58388000	47302000	78574000	87132000	76839000	55366000	8.08483e+07	0.684813	DOWN	0.007874
COX7A2	1110800000	1350200000	1359400000	1659300000	1856900000	2063600000	1.27347e+09	1.85993e+09	0.684684	DOWN	0.0145925
SF3B1	543070000	523490000	463620000	671020000	763940000	807860000	510060000	7.47607e+08	0.682257	DOWN	0.00714773
NAGA	63281000	53308000	57623000	84099000	85840000	85750000	5.80707e+07	8.52297e+07	0.681343	DOWN	0.000765884
LMO7	266310000	262180000	316720000	398560000	444180000	398270000	2.81737e+08	413670000	0.681066	DOWN	0.00475108
ACSF3	136870000	126760000	140270000	198990000	200750000	193420000	1.34633e+08	197720000	0.680929	DOWN	0.000166523
GBA1	215610000	162690000	191680000	278560000	283120000	275490000	1.89993e+08	2.79057e+08	0.680841	DOWN	0.00450395
VRK2	174940000	172770000	211380000	259990000	290860000	273190000	1.86363e+08	274680000	0.678474	DOWN	0.00456719
NDUFB5	351540000	273810000	359270000	501830000	541330000	408290000	3.28207e+08	4.83817e+08	0.67837	DOWN	0.0315508
DLG1	169640000	160310000	148600000	212010000	227860000	266120000	1.59517e+08	235330000	0.677842	DOWN	0.0115637
RAB11FIP1	112600000	134130000	146150000	193610000	203710000	182580000	130960000	193300000	0.677496	DOWN	0.00571285
TM9SF4	679310000	565590000	920270000	1053100000	1099100000	1046200000	7.21723e+08	1.06613e+09	0.676954	DOWN	0.0312832
SLC25A12	117960000	114100000	150650000	177930000	219990000	167820000	127570000	188580000	0.676477	DOWN	0.0365376
ZNF207	190200000	194180000	131080000	242540000	238450000	281240000	171820000	2.54077e+08	0.676253	DOWN	0.02851
FZD7; FZD2	62382000	87685000	69666000	95200000	112860000	117470000	7.32443e+07	108510000	0.675001	DOWN	0.025321
FECH	98496000	86665000	113730000	143260000	150930000	148810000	9.96303e+07	1.47667e+08	0.674698	DOWN	0.00416372
CNNM3	54161000	47400000	68165000	78686000	95998000	76883000	5.65753e+07	8.38557e+07	0.674675	DOWN	0.0341773
SPG7	69490000	67244000	84194000	103490000	110400000	113600000	7.36427e+07	1.09163e+08	0.67461	DOWN	0.00431947
RAB18	168860000	172910000	213980000	255960000	288410000	281220000	185250000	2.75197e+08	0.673155	DOWN	0.00672483
ACADM	313250000	253930000	385870000	520580000	445110000	450140000	3.17683e+08	4.71943e+08	0.673139	DOWN	0.0270823
ATP1B1	275200000	302070000	341590000	418660000	496700000	453870000	3.06287e+08	456410000	0.671078	DOWN	0.00718998
CHP1	381020000	345590000	450110000	533210000	638060000	582700000	392240000	5.84657e+08	0.670889	DOWN	0.0111359
THOC1	96439000	92661000	92535000	129240000	134120000	157080000	9.38783e+07	1.40147e+08	0.669858	DOWN	0.00595878
LPCAT2	458130000	353540000	541020000	616500000	785440000	618990000	4.50897e+08	6.73643e+08	0.66934	DOWN	0.0459453
BPHL	141660000	152230000	149140000	212420000	242380000	208660000	1.47677e+08	2.21153e+08	0.667757	DOWN	0.00271949
SNRNP70	1031500000	769960000	907340000	1252700000	1381600000	1432700000	9.02933e+08	1.35567e+09	0.666044	DOWN	0.00810462
DDX23	154970000	162140000	154870000	206130000	233090000	269620000	1.57327e+08	236280000	0.665848	DOWN	0.0131024
SQSTM1	51690000	43573000	44313000	65495000	65478000	78702000	4.65253e+07	6.98917e+07	0.665678	DOWN	0.0102452
VANGL1	36833000	37042000	33523000	56277000	55594000	50756000	3.57993e+07	54209000	0.660395	DOWN	0.000896726
STAU2	54818000	49571000	50771000	82538000	81580000	71097000	51720000	78405000	0.659652	DOWN	0.00260772
LAMTOR1	114930000	140770000	158920000	196580000	222530000	210600000	1.38207e+08	2.09903e+08	0.65843	DOWN	0.00838028
GLB1	21476000	20923000	20665000	28743000	32107000	35045000	2.10213e+07	31965000	0.657636	DOWN	0.00397947
SRRM2	353750000	369610000	240560000	462260000	436260000	573970000	3.21307e+08	490830000	0.654619	DOWN	0.0444602
HTATSF1	80805000	119720000	79263000	133830000	151760000	141880000	9.32627e+07	142490000	0.654521	DOWN	0.0257486
HELLS	70882000	76148000	62294000	100780000	116280000	102820000	6.97747e+07	1.06627e+08	0.654383	DOWN	0.00431046
CTSB	331860000	333170000	320820000	473810000	454740000	578580000	3.28617e+08	5.02377e+08	0.654124	DOWN	0.0109026
LSS	26774000	35316000	41319000	54210000	56119000	47779000	3.44697e+07	5.27027e+07	0.65404	DOWN	0.0206821
NUP50	238590000	218710000	221350000	345930000	375910000	320850000	2.26217e+08	3.47563e+08	0.650865	DOWN	0.00207923
AGR2	126190000	109210000	115110000	168350000	191080000	179150000	1.16837e+08	1.79527e+08	0.650804	DOWN	0.00160029
EXOG	52042000	43222000	58471000	71635000	78869000	85919000	51245000	7.88077e+07	0.650254	DOWN	0.0103412
WTAP	71220000	78728000	48284000	89494000	112330000	104270000	6.60773e+07	1.02031e+08	0.647618	DOWN	0.033825
GLG1	555560000	504140000	712290000	972820000	942100000	823270000	5.90663e+08	912730000	0.647139	DOWN	0.0141618
PLGRKT	42870000	42979000	51674000	70415000	64469000	77915000	45841000	70933000	0.646258	DOWN	0.00669477
TFRC	1181100000	1066100000	1786100000	2048600000	2178100000	2038000000	1.34443e+09	2.08823e+09	0.643814	DOWN	0.0309349
MED25	13230000		10615000	17438000	20457000	17724000	11922500	1.85397e+07	0.643081	DOWN	0.0247714
ACADSB	71163000	72594000	93152000	120110000	143080000	105570000	7.89697e+07	122920000	0.642448	DOWN	0.0279395
INTS5	45773000	72334000	66989000	100460000	96474000	91552000	6.16987e+07	96162000	0.641612	DOWN	0.0154805
PHF5A	483050000	366380000	440400000	599310000	791100000	624390000	4.29943e+08	671600000	0.640178	DOWN	0.0250366
FKBP9	37584000	43968000	54204000	66474000	77794000	67988000	45252000	70752000	0.639586	DOWN	0.01317
CHDH	86649000	81842000	117970000	152680000	154470000	140800000	95487000	1.49317e+08	0.639493	DOWN	0.0112957
HSPA2	68460000	61429000	57141000	99867000	100520000	92339000	6.23433e+07	9.75753e+07	0.638925	DOWN	0.00112125
CTSA	90860000	74426000	74837000	107310000	137150000	131540000	80041000	1.25333e+08	0.638625	DOWN	0.0130673
ALDH5A1	35704000	28100000	36321000	53897000	49776000	53419000	33375000	52364000	0.637365	DOWN	0.00298306
LAMTOR2	111790000	99318000	104170000	166560000	154180000	175710000	1.05093e+08	1.65483e+08	0.635065	DOWN	0.00111577
B4GALT1	84594000	107750000	92125000	123440000	153480000	171810000	94823000	1.49577e+08	0.633942	DOWN	0.0249852
PATJ	49811000	55409000	62497000	82488000	93654000	90877000	5.59057e+07	8.90063e+07	0.628109	DOWN	0.00264743
GALNT12	64175000	58774000	107110000	119750000	134110000	113730000	7.66863e+07	122530000	0.625858	DOWN	0.0494118
CPT1A	418250000	444100000	506890000	677880000	801840000	717460000	4.56413e+08	7.32393e+08	0.623181	DOWN	0.00359523
LMNB1	2504400000	2528900000	3185500000	4409300000	4879400000	3926000000	2739600000	4404900000	0.621944	DOWN	0.00930416
CIRBP	105810000	88069000	132910000	174930000	176890000	177310000	1.0893e+08	1.76377e+08	0.617597	DOWN	0.00667544
CPSF4	109310000	99994000	111550000	137130000	170320000	212410000	1.06951e+08	1.73287e+08	0.617193	DOWN	0.0397059
AP1M2	206840000	209660000	229830000	301040000	374070000	372120000	2.15443e+08	3.49077e+08	0.617181	DOWN	0.00598233
SPTBN2	113160000	101650000	107030000	161420000	187970000	174010000	107280000	1.74467e+08	0.614903	DOWN	0.00129964
EPS8	75685000	78751000	57566000	109220000	103410000	132490000	7.06673e+07	115040000	0.614285	DOWN	0.0160375
XPNPEP3	108490000	120520000	162830000	214380000	208380000	218150000	1.30613e+08	2.13637e+08	0.611381	DOWN	0.00767947
ATRX	66990000	98696000	119710000	169630000	127280000	170270000	95132000	1.55727e+08	0.610891	DOWN	0.0441974
AHNAK2	895510000	774350000	981240000	1411600000	1626100000	1325000000	883700000	1.45423e+09	0.607674	DOWN	0.00610909
CTSZ	91271000	57450000	73902000	108790000	109730000	148750000	7.42077e+07	1.22423e+08	0.606156	DOWN	0.0423282
PCM1	53538000	55403000	43313000	87604000	78375000	85266000	5.07513e+07	8.37483e+07	0.605998	DOWN	0.00211423
AP1S1	174160000	165310000	149720000	224900000	248050000	335360000	1.63063e+08	2.69437e+08	0.605201	DOWN	0.0364395
CBX1	471190000	398730000	392930000	666190000	792080000	634470000	420950000	697580000	0.603443	DOWN	0.00701688
STING1	54460000	42880000	44354000	72778000	80267000	82140000	4.72313e+07	78395000	0.602479	DOWN	0.00253548
DAGLB	173450000	202680000	207490000	289900000	308690000	371930000	194540000	3.23507e+08	0.601348	DOWN	0.00879254
TXNRD2	331840000	233020000	470690000	592730000	598120000	545310000	3.45183e+08	578720000	0.59646	DOWN	0.030165
BCAM	83678000	80861000	107190000	143150000	153060000	160230000	9.05763e+07	1.52147e+08	0.595322	DOWN	0.00316157
ABCB8	63398000	54684000	95816000	116690000	115290000	127600000	7.12993e+07	119860000	0.594855	DOWN	0.0207341
GNG10		99530000	116910000	198820000	173500000	173540000	108220000	1.81953e+08	0.594768	DOWN	0.0100999
CYP2S1	20299000	19371000	21352000	29225000	37456000	36367000	2.03407e+07	3.43493e+07	0.592171	DOWN	0.00609463
CPNE2	79463000	70580000	103990000	127370000	138210000	164610000	8.46777e+07	1.43397e+08	0.590513	DOWN	0.0169601
GLS	458340000	379120000	571500000	823380000	822010000	745800000	4.69653e+08	7.97063e+08	0.58923	DOWN	0.00596509
SUCLG2	317340000	248630000	400980000	526070000	576890000	544850000	3.22317e+08	549270000	0.586809	DOWN	0.00814485
LSM8	115070000	173450000	132950000	221640000	246570000	250410000	140490000	239540000	0.586499	DOWN	0.00706056
RFFL	40119000	49535000	60031000	74682000	92274000	89384000	49895000	8.54467e+07	0.583931	DOWN	0.0109191
GPC4	53761000	45805000	59706000	87259000	102520000	83064000	5.30907e+07	9.09477e+07	0.58375	DOWN	0.00611748
SCEL	14113000	18614000	16197000	28090000	27495000	28307000	16308000	27964000	0.583178	DOWN	0.000915679
FUCA2	51565000	63003000	48255000	95390000	80716000	103430000	5.42743e+07	9.31787e+07	0.582476	DOWN	0.00830123
ULBP3	22670000	19558000	21816000	30099000	37034000	42977000	21348000	3.67033e+07	0.581637	DOWN	0.0160805
ATP9A	68039000	68655000	71800000	114960000	118750000	124880000	69498000	119530000	0.581427	DOWN	8.79765e-05
LGALS3BP	1009400000	1192600000	1218300000	1693600000	2033400000	2189600000	1140100000	1972200000	0.578085	DOWN	0.00658766
OCLN	97833000	101320000	112700000	179320000	203610000	158540000	103951000	180490000	0.575938	DOWN	0.00513625
PEX11B	109240000	89407000	150290000	192610000	212460000	201770000	1.16312e+08	202280000	0.575007	DOWN	0.0102826
KALRN	11979000	14636000	18985000	24723000	28154000	26861000	15200000	2.65793e+07	0.571873	DOWN	0.0074677
EHHADH	47068000	49134000	57335000	78676000	86466000	103800000	51179000	8.96473e+07	0.570893	DOWN	0.00882174
ATP11B	32479000	24456000	47688000	58611000	72092000	52999000	3.48743e+07	61234000	0.569526	DOWN	0.0409438
MED17	35128000	28022000	21966000	38845000	49917000	61463000	28372000	50075000	0.56659	DOWN	0.0453771
MCU	304580000	296430000	328160000	531760000	630740000	502190000	3.09723e+08	5.54897e+08	0.558164	DOWN	0.00359603
CAPN5	49555000	50045000	46589000	78963000	90945000	93910000	4.87297e+07	8.79393e+07	0.554128	DOWN	0.00112374
ASAH1	109490000	135310000	124140000	201570000	207030000	257810000	122980000	2.22137e+08	0.553623	DOWN	0.00693388
NKX2-1; NKX2-4	195410000	196690000	210980000	362970000	398130000	328530000	2.01027e+08	363210000	0.553472	DOWN	0.00143372
NSF	273370000	260570000	277430000	502210000	454520000	509890000	2.70457e+08	4.88873e+08	0.553224	DOWN	0.000267483
TGFBI	1662300000	1483200000	1497500000	2763700000	3175200000	2492200000	1.54767e+09	2.81037e+09	0.550699	DOWN	0.00363393
SPARC	33605000	36813000	41809000	70422000	73921000	59583000	37409000	6.79753e+07	0.550332	DOWN	0.00344706
AMACR	12680000	17889000	14616000	26106000	26451000	29553000	1.50617e+07	27370000	0.550298	DOWN	0.00278084
KMT2C	944090000		963110000	1767300000	1778600000	1695100000	953600000	1747000000	0.54585	DOWN	0.000180111
DPY19L4	20877000	14254000	16342000		36678000	26944000	1.71577e+07	31811000	0.539363	DOWN	0.0451944
EPB41L1	196480000	236210000	196680000	381670000	408370000	377290000	209790000	389110000	0.539153	DOWN	0.000397015
TNS3	30551000	33687000	19078000	50984000	45330000	58675000	27772000	51663000	0.537561	DOWN	0.0153819
MED8	38646000	38523000	35625000	73848000	58206000	78931000	37598000	7.03283e+07	0.534607	DOWN	0.00658881
PLEKHA7	116640000	137210000	141400000	224970000	258750000	259250000	131750000	2.47657e+08	0.531986	DOWN	0.00106456
DPY19L1	403870000	297540000	419540000	740420000	843250000	526670000	373650000	7.03447e+08	0.53117	DOWN	0.030745
SCARB2		104830000	100420000	167790000	233130000	180300000	102625000	193740000	0.529705	DOWN	0.038983
P3H2	20409000	18567000	20692000	37827000	44495000	30518000	1.98893e+07	3.76133e+07	0.528784	DOWN	0.0123244
SRRM1	94075000	76860000	66219000	156750000	106170000	185980000	7.90513e+07	1.49633e+08	0.5283	DOWN	0.0459593
DECR2	50387000	50709000	49822000	84525000	114600000	86617000	50306000	9.52473e+07	0.528162	DOWN	0.00977944
GPAT3	187070000	190730000	242780000	376230000	416830000	388600000	206860000	3.93887e+08	0.525176	DOWN	0.000984695
STEAP3	99499000	84781000	115040000	181620000	188920000	200020000	9.97733e+07	1.90187e+08	0.524607	DOWN	0.000909435
CCAR1	161970000	226620000	135830000	279220000	296690000	427260000	1.74807e+08	334390000	0.522763	DOWN	0.0416195
CTSD	4274800000	3668700000	3658700000	6739400000	6689900000	8824000000	3867400000	7.41777e+09	0.52137	DOWN	0.00834502
GPRC5A	340660000	305190000	370400000	544050000	721180000	709000000	338750000	6.58077e+08	0.514758	DOWN	0.00605134
MYLK	73707000	66445000	69684000	131270000	132830000	146100000	6.99453e+07	1.36733e+08	0.511546	DOWN	0.000204357
SUCLG1	235190000	160270000	148630000	329310000	331540000	425410000	1.81363e+08	3.62087e+08	0.500884	DOWN	0.0123071
TNRC6A	16385000	14700000	18001000	28252000		37534000	16362000	32893000	0.497431	DOWN	0.0204591
MRC2	35382000	29424000	49098000	86225000	80294000	64389000	37968000	7.69693e+07	0.493287	DOWN	0.0111491
FUCA1	18596000	21304000	29890000	44225000	44923000	53515000	2.32633e+07	4.75543e+07	0.489195	DOWN	0.0058331
BSPRY	22781000	25183000	26283000	33284000	63814000	56822000	24749000	5.13067e+07	0.482374	DOWN	0.0460212
LPCAT1	874390000	589600000	920420000	1640500000	1820500000	1496600000	7.94803e+08	1.65253e+09	0.480961	DOWN	0.00355637
MLPH		21007000	20792000	38045000	40694000	54553000	20899500	4.44307e+07	0.470385	DOWN	0.0378014
FAAH	21423000	35592000	40998000	67448000	78424000	66192000	32671000	70688000	0.462186	DOWN	0.00560851
PPL	113500000	126100000	154690000	251710000	299310000	307000000	131430000	2.86007e+08	0.459535	DOWN	0.00186533
GGT7	46719000	48153000	43762000	95993000	107180000	100430000	4.62113e+07	101201000	0.456629	DOWN	9.58474e-05
EPHX1	1249400000	966700000	1442000000	2664700000	3107600000	2391900000	1.21937e+09	2721400000	0.448066	DOWN	0.00386791
EVPL	54205000	53481000	53539000	106770000	119780000	136090000	5.37417e+07	120880000	0.444587	DOWN	0.00138035
OXCT1	202510000	148140000	222870000	401280000	511930000	381340000	1.91173e+08	4.31517e+08	0.443027	DOWN	0.0065758
NRP2	46544000	39567000	36989000	80686000	100250000	97805000	4.10333e+07	9.29137e+07	0.441629	DOWN	0.00157085
SLC29A3		24746000	31411000	56751000	66176000	74688000	28078500	6.58717e+07	0.426261	DOWN	0.0131265
ALDH3B1	91743000	86023000	108200000	233180000	292160000	265130000	95322000	263490000	0.361767	DOWN	0.000778203
PRODH	14931000	15526000	23626000	46201000	55535000	55767000	1.80277e+07	52501000	0.343378	DOWN	0.00122042
CPOX	107960000	99685000	124330000	318620000	398110000	344950000	1.10658e+08	3.53893e+08	0.312688	DOWN	0.000575601
HMOX1	1194900000	1192400000	1472300000	4102100000	4279200000	4331800000	1.28653e+09	4237700000	0.303592	DOWN	1.41742e-05
TJP3	10933000	10197000	14122000	46465000	37531000	41366000	1.17507e+07	4.17873e+07	0.281202	DOWN	0.00046111
DPP4	60706000	52289000	78695000	237210000	316250000	226230000	6.38967e+07	2.59897e+08	0.245854	DOWN	0.00263192
MUC1	63647000	60525000	73568000	319810000	330250000	189780000	6.59133e+07	2.79947e+08	0.23545	DOWN	0.00917771
ALPP	41512000	32410000	34702000	120050000	190660000	231620000	36208000	1.80777e+08	0.200291	DOWN	0.0115
ALPG	144020000	144800000	203370000	1002500000	1056300000	1074200000	1.64063e+08	1.04433e+09	0.157099	DOWN	7.17591e-06
PTMA	6995600000	7673000000	2876900000	3760900000	2124000000	403310000	5848500000	2096070000	2.79022	-	0.103368
KCTD12	27923000		18484000	8458000		8482200	23203500	8470100	2.73946	-	0.089108
ME1	54850000	43330000	19156000	14275000	13724000	20233000	39112000	1.60773e+07	2.43274	-	0.0981637
TNPO2	68949000	47880000	86058000	26764000	29723000		67629000	28243500	2.3945	-	0.0704485
IFIT3	72925000	73855000	39384000		23561000	28587000	6.20547e+07	26074000	2.37994	-	0.0926523
UBE4B	14933000	45224000	26726000	12110000	11788000	12624000	28961000	12174000	2.37892	-	0.129705
FCSK	9881200	3693100		3661400	2132500		6787150	2896950	2.34286	-	0.346611
ENOPH1	116450000	162080000	66147000	48303000	58617000	41554000	1.14892e+08	4.94913e+07	2.32146	-	0.0808078
FAH	59394000		18923000	19517000	14505000		39158500	17011000	2.30195	-	0.390877
CALB2	199380000	256790000	135780000	125720000	69228000	64769000	1.97317e+08	8.65723e+07	2.27921	-	0.0506773
TUBB4A		180100000	128950000	77636000		62693000	154525000	70164500	2.20232	-	0.0869403
NDRG1	161890000	82087000	77463000	52454000	39757000	56326000	1.07147e+08	4.95123e+07	2.16404	-	0.107363
PSPH	98839000	139760000	68012000	59795000	39609000	43769000	1.02204e+08	4.77243e+07	2.14154	-	0.0657899
PPM1F	58128000	71805000	29215000	29364000	21168000		5.30493e+07	25266000	2.09963	-	0.190657
GPATCH4	50063000	142180000	20736000	20613000		47408000	70993000	34010500	2.08738	-	0.499405
GBE1	46626000	66731000	28576000	26463000	22311000	19870000	47311000	2.28813e+07	2.06767	-	0.0943376
PITHD1	35921000	37111000	13684000	17671000	10310000		2.89053e+07	13990500	2.06607	-	0.240232
PRIM1	40071000	75094000	32997000	25490000	24233000	22207000	4.93873e+07	2.39767e+07	2.05981	-	0.123348
MIF	4225700000	6632100000	3435200000	2742200000	1515200000	2700000000	4.76433e+09	2.31913e+09	2.05436	-	0.0788202
IFIT1	69394000	46851000	28450000	25625000	21158000	23701000	4.82317e+07	2.34947e+07	2.05288	-	0.106387
TPBG	98251000	120940000	177900000	63917000	53119000	76900000	1.32364e+08	6.46453e+07	2.04754	-	0.0516338
SAAL1	50029000	89641000	65933000	40119000	21518000	38986000	6.85343e+07	33541000	2.0433	-	0.0544194
GNL1	82352000	128180000	52202000	39760000	48091000	41535000	87578000	4.31287e+07	2.03062	-	0.116215
DCUN1D5	71816000	45039000	30618000	32089000	22275000	18318000	4.91577e+07	2.42273e+07	2.02902	-	0.122103
JPT2		248070000	74710000		72306000	89752000	161390000	81029000	1.99176	-	0.453679
ZBTB7A	70006000		154260000	64475000	52317000	53237000	112133000	5.66763e+07	1.97848	-	0.179548
PGK1	10347000000	12568000000	6741900000	6271700000	4039900000	4802900000	9.88563e+09	5.03817e+09	1.96215	-	0.0561495
TPI1	4674300000	5202500000	2822000000	2701900000	1836300000	1977800000	4.23293e+09	2172000000	1.94886	-	0.0554147
MVD	52405000	100230000	32896000	38802000	24884000		6.18437e+07	31843000	1.94214	-	0.337408
CTPS1	204690000	270730000	150400000	95899000	95526000	131360000	2.08607e+08	107595000	1.93881	-	0.051506
UBLCP1	90034000	47567000	27846000	35878000	21249000		55149000	28563500	1.93075	-	0.35402
ERCC6L		87840000	44370000	35351000	39480000	28002000	66105000	3.42777e+07	1.92852	-	0.153951
GUK1	71373000		54437000	25576000		39774000	62905000	32675000	1.92517	-	0.111673
IPO11	55460000	42279000	20137000	27887000	14686000	19122000	39292000	20565000	1.91062	-	0.16422
ANXA3	272410000	407350000	198680000	164660000	168030000	129690000	2.92813e+08	1.54127e+08	1.89982	-	0.0900453
HMBS	78022000	131230000	65781000	71220000	33463000	40981000	9.16777e+07	4.85547e+07	1.88813	-	0.136184
PDXP	13497000	22239000	11202000	9545200		7051200	15646000	8298200	1.88547	-	0.196461
NHLRC2	20306000	25469000	16031000	13457000	8537500		20602000	10997250	1.87338	-	0.0942808
BCCIP	150530000	181560000	101550000	124000000	57336000	51140000	1.44547e+08	77492000	1.86531	-	0.111649
JPT1	460790000	566480000	324270000	296540000	187150000	243150000	4.50513e+08	242280000	1.85947	-	0.0536436
SLC2A3; SLC2A14	98491000	84700000		34922000	73881000	39145000	91595500	49316000	1.85732	-	0.0857831
FDPS	411180000	475470000	271400000	264000000	201220000	159270000	3.86017e+08	2.08163e+08	1.85439	-	0.0578645
SOWAHC	23200000	40949000	20664000	17830000	12816000		28271000	15323000	1.845	-	0.222856
CRK	90151000	121870000	48971000	50110000	45724000	46691000	8.69973e+07	4.75083e+07	1.8312	-	0.135217
PAFAH1B2	677300000	499350000	364580000	343250000	245170000	254340000	5.13743e+08	280920000	1.82879	-	0.0719767
TUBB6	270310000	376920000	213730000	191860000	129400000	149660000	2.86987e+08	1.56973e+08	1.82825	-	0.0642184
TANC1	14012000	8787700	7715800	6633600	4603200		1.01718e+07	5618400	1.81045	-	0.180893
PPP1R14B	76159000	85671000	29461000	33725000	34648000	37325000	6.37637e+07	3.52327e+07	1.80979	-	0.176472
AKR1A1	160660000	199280000	83260000	81893000	83895000	80018000	1.47733e+08	8.19353e+07	1.80305	-	0.126112
PPP2R5D		63652000	38394000		27590000	29067000	51023000	28328500	1.80112	-	0.214678
PRDX6	903340000	1241600000	665670000	621370000	440330000	501040000	936870000	5.20913e+08	1.79851	-	0.0766565
PCNP	234670000	369040000	193080000	184310000	146600000	114810000	2.65597e+08	1.48573e+08	1.78765	-	0.108283
NUTF2	610100000	766330000	457070000	435550000	245080000	347370000	6.11167e+08	3.42667e+08	1.78356	-	0.0626287
MTPN	157420000	216510000	110660000	103340000	76693000	91668000	161530000	90567000	1.78354	-	0.087938
HMGCS1	52144000	70416000	31954000	32184000	24713000	29993000	5.15047e+07	2.89633e+07	1.77827	-	0.117438
RANBP1	1472400000	1616400000	872880000	906820000	560290000	761390000	1320560000	7.42833e+08	1.77773	-	0.080994
TKFC		175580000	42763000	67508000	55438000		109171500	61473000	1.77593	-	0.54865
SH3KBP1	110350000	158810000	70520000	66815000	56243000	68893000	1.13227e+08	6.39837e+07	1.76962	-	0.129237
SH3PXD2B	122630000	46554000	58903000	46004000	44516000	38734000	76029000	4.30847e+07	1.76464	-	0.236469
ADH5	213300000	363890000	111110000	147790000	91184000	151780000	2.29433e+08	1.30251e+08	1.76147	-	0.261781
OXSR1	53427000	62394000	34286000	29960000	26398000	28969000	5.00357e+07	2.84423e+07	1.7592	-	0.061079
CHMP1A	167010000	225000000	98918000		65704000	120540000	1.63643e+08	93122000	1.75729	-	0.262812
BLVRB	149850000	183960000	102750000	101870000	75829000	70729000	145520000	8.28093e+07	1.75729	-	0.0693258
GSS	89215000	130530000	62633000	59223000	42975000	58615000	94126000	5.36043e+07	1.75594	-	0.118685
PKM	15068000000	19335000000	11393000000	9350500000	7218200000	9683200000	1.52653e+10	8.75063e+09	1.74448	-	0.0546204
LDHB	2706500000	3409100000	2002200000	1879700000	1175300000	1616200000	2.70593e+09	1.55707e+09	1.73784	-	0.0650721
ANP32B	545030000	389050000	343130000	304570000	233960000	197240000	4.25737e+08	2.45257e+08	1.73588	-	0.0584608
PSME2	453060000	310230000	233970000	224550000	179050000	172340000	332420000	191980000	1.73153	-	0.101443
NOP16	166910000	96352000	99378000	97319000	42828000		120880000	70073500	1.72505	-	0.25306
PRIM2	44713000	73583000	32080000		32250000	25901000	5.01253e+07	29075500	1.72397	-	0.2806
SERPINB5	399440000	375580000	238010000	239960000	177540000	173020000	3.37677e+08	196840000	1.71549	-	0.0618181
UBA3	102010000	103840000	57126000	61496000	46401000	45571000	8.76587e+07	51156000	1.71356	-	0.0863695
TTLL12	294940000	375300000	199980000	196810000	152450000	158800000	2.90073e+08	1.69353e+08	1.71283	-	0.0831025
PTPA	137300000	118880000	73562000	84606000	55602000	52634000	109914000	6.42807e+07	1.70991	-	0.101165
TBCA	738670000	981900000	472070000	529900000	356640000	399230000	730880000	428590000	1.70531	-	0.125022
DPP3	257450000	355810000	200840000	190010000	134200000	153510000	2.71367e+08	159240000	1.70414	-	0.080326
TPM4	5188400000	7095100000	4129200000	3292000000	2619300000	3729900000	5470900000	3.21373e+09	1.70235	-	0.0713797
VBP1	169220000	231830000	133430000	131650000	95399000	88204000	178160000	1.05084e+08	1.6954	-	0.0827464
SRM	185750000	284560000	149810000	141050000	120850000	104500000	2.06707e+08	1.22133e+08	1.69247	-	0.112135
PRDX1	1510800000	2124600000	1178200000	1174700000	773450000	900650000	1.60453e+09	949600000	1.68969	-	0.0955047
TBC1D24	14803000	13366000	27415000	11260000	10673000		18528000	10966500	1.68951	-	0.281037
PFAS	163140000	191760000	117050000	101020000	76055000	102430000	1.57317e+08	9.31683e+07	1.68852	-	0.0517559
PGM2	118140000	162770000	97301000	84099000	65245000	74872000	1.2607e+08	7.47387e+07	1.68682	-	0.0627378
UBE2K	167640000	195820000	112000000	102930000	85124000	93849000	1.58487e+08	9.39677e+07	1.68661	-	0.0623274
MAP3K20	22783000	51381000	15968000	23865000	17522000	12158000	30044000	1.78483e+07	1.68329	-	0.34361
GOT1	400620000	462250000	264660000	292870000	185710000	193150000	3.75843e+08	223910000	1.67855	-	0.0886192
SAE1	105950000	109140000	45559000	60588000	43432000	51276000	86883000	5.17653e+07	1.6784	-	0.174052
HEBP2	61861000	61967000	45225000	40289000	26904000		56351000	33596500	1.67729	-	0.0802227
USP11	31304000	46697000	16447000	17778000	18836000	19887000	3.14827e+07	1.88337e+07	1.67162	-	0.22199
MTAP	257530000	266720000	168750000	128900000	124880000	162340000	231000000	1.38707e+08	1.66538	-	0.050758
NRM	94353000	52645000	109480000	55249000		47425000	8.54927e+07	51337000	1.66532	-	0.220461
SMS	181070000	259770000	150420000	151560000	94657000	109030000	1.97087e+08	1.18416e+08	1.66436	-	0.0991743
HDGF	1285300000	1295400000	754140000	822910000	626540000	555140000	1.11161e+09	6.68197e+08	1.6636	-	0.0863115
TAB1		43347000	28356000	27993000	24374000	12485000	35851500	2.16173e+07	1.65846	-	0.182265
IRF6	89442000	74330000	57020000	49172000	39628000		7.35973e+07	44400000	1.6576	-	0.103421
UMPS	212980000	232370000	133380000	122000000	106830000	121520000	192910000	1.16783e+08	1.65186	-	0.0681932
DDT; DDTL	525430000	609600000	248020000	296200000	266130000	275410000	4.61017e+08	2.79247e+08	1.65093	-	0.172547
RNH1	683450000	782830000	468610000	459960000	350810000	361370000	6.44963e+08	3.90713e+08	1.65073	-	0.062143
MCMBP	95956000	134800000	58639000	70777000	47831000	56722000	96465000	5.84433e+07	1.65057	-	0.17335
UCHL3	124310000	98786000	57283000	45256000	48979000	75649000	9.34597e+07	56628000	1.65041	-	0.165636
CIAPIN1	71240000	111580000	48177000	48433000	52060000	39517000	76999000	46670000	1.64986	-	0.183809
GPI	801530000	996960000	584560000	551250000	411360000	482490000	794350000	481700000	1.64906	-	0.0677739
CKAP2	12511000		29340000	13117000		12323000	20925500	12720000	1.64509	-	0.432757
PGM1	180610000	181670000	95495000	104750000	81799000	92285000	1.52592e+08	9.29447e+07	1.64175	-	0.111576
DOHH	46176000	44580000	30397000	25852000	17888000	30139000	4.03843e+07	2.46263e+07	1.63988	-	0.0629563
XPNPEP1	47042000	94938000	31039000	43268000	23860000	38406000	57673000	35178000	1.63946	-	0.324947
FASN	2383300000	2994700000	1710300000	1519400000	1263000000	1544400000	2.36277e+09	1.44227e+09	1.63823	-	0.0734096
CD2AP	130340000	118070000	64582000	76156000	57535000	57654000	1.04331e+08	6.37817e+07	1.63575	-	0.127206
ZYG11B	66800000	92188000			19688000	77995000	79494000	48841500	1.62759	-	0.436758
PMM2	71636000	103300000	59243000	47557000	43571000	52942000	7.80597e+07	4.80233e+07	1.62545	-	0.0883994
SLC38A2	35388000	41450000	162720000	48705000	49558000		7.98527e+07	49131500	1.62528	-	0.606294
GDI1	84762000	116110000	66755000	66420000	46223000	52111000	89209000	54918000	1.6244	-	0.0930974
PYGL	532950000	592130000	323290000	329480000	266410000	297150000	482790000	297680000	1.62184	-	0.0911071
GMPR2	41290000	37463000	22632000	26323000	18899000	17327000	33795000	2.08497e+07	1.62089	-	0.110305
GLRX3	518960000	685410000	374060000	341730000	279230000	354820000	5.26143e+08	325260000	1.61761	-	0.0966968
EIF4H	1234400000	1556100000	699660000	814510000	653670000	689620000	1.16339e+09	7.19267e+08	1.61746	-	0.155888
CC2D1B	25175000	35143000		18129000		19171000	30159000	18650000	1.6171	-	0.148487
SRA1	93104000	112310000	49578000	65128000	46717000	46057000	8.49973e+07	52634000	1.61488	-	0.173724
DCPS	168860000	182950000	112450000	116560000	87555000	84085000	1.54753e+08	9.60667e+07	1.6109	-	0.0698223
DHFR	36054000	41872000	22152000	20475000	21040000		3.33593e+07	20757500	1.6071	-	0.193913
CARHSP1	238620000	416390000	199070000	214310000	155250000	163060000	2.84693e+08	177540000	1.60354	-	0.19721
PEBP1	725880000	794220000	457450000	467230000	398710000	368110000	6.59183e+08	411350000	1.60249	-	0.0812311
PSME4	57916000	65612000	32089000	29123000	30179000	37885000	5.18723e+07	3.23957e+07	1.60121	-	0.137415
WDR4	30525000	63928000	27183000	29105000	21544000		4.05453e+07	25324500	1.60103	-	0.395966
PKP2	56154000	78547000	124020000	59637000	58657000	43416000	8.62403e+07	5.39033e+07	1.59991	-	0.192321
VTA1	174950000	307970000	135470000	143510000	118150000	124920000	206130000	128860000	1.59964	-	0.216668
DUS3L	57171000	50224000	32615000	29342000	26905000	31283000	46670000	2.91767e+07	1.59957	-	0.0777856
PSMD10	66325000	91650000	42676000	47056000		36604000	6.68837e+07	41830000	1.59894	-	0.272066
ARMC1	66779000	121250000	152670000	86317000	56322000		1.13566e+08	71319500	1.59236	-	0.305416
MYG1	177870000	205250000	125680000	126470000	85656000	107550000	169600000	1.06559e+08	1.59161	-	0.0734877
ALDOA	10272000000	11219000000	7249800000	6908300000	5316600000	5844700000	9.58027e+09	6023200000	1.59056	-	0.0504427
PBDC1	113340000	153190000	91171000	85983000	53617000	85391000	1.19234e+08	74997000	1.58985	-	0.103593
HPRT1	456690000	529890000	304840000	297800000	227210000	288620000	4.30473e+08	271210000	1.58723	-	0.0848767
ARHGDIA	644650000	648170000	443660000	464180000	302010000	328440000	5.78827e+08	3.64877e+08	1.58636	-	0.063944
FBXO7	24309000	27006000	10935000	17200000	9481000	12637000	20750000	13106000	1.58324	-	0.233439
CHMP5	34232000	33763000	18576000	21505000	18912000	14294000	28857000	18237000	1.58233	-	0.128628
PSMA4	726960000	648220000	398250000	373300000	375640000	373610000	5.91143e+08	3.74183e+08	1.57982	-	0.0937457
ATP6V1E1	90199000	217420000		108400000	86338000		153809500	97369000	1.57966	-	0.474181
PRPSAP2	109970000	161120000	151440000	124410000	80607000	62635000	1.40843e+08	8.92173e+07	1.57865	-	0.0992238
PSMG3	143060000	94882000	58924000	66209000	44123000	77980000	9.89553e+07	6.27707e+07	1.57646	-	0.241121
GART	276000000	268810000	165930000	183510000	128710000	138640000	2.36913e+08	1.50287e+08	1.57641	-	0.0924827
GFUS	48767000	44500000	23342000	27238000	24063000	22838000	3.88697e+07	24713000	1.57284	-	0.150322
GMDS	93634000	135590000	59999000	68877000	49942000	65188000	9.64077e+07	6.13357e+07	1.5718	-	0.195967
SET; SETSIP	1818100000	1878800000	1247700000	1329400000	925850000	894990000	1648200000	1050080000	1.56959	-	0.0710558
SAMD9	96547000	95126000	63488000	49099000	40594000	73060000	8.50537e+07	54251000	1.56778	-	0.101229
ENSA	181660000	199930000	81729000	149160000	78261000	68131000	1.5444e+08	9.85173e+07	1.56764	-	0.279211
VPS35L	12163000	21008000	13500000	9574200	10297000		15557000	9935600	1.56578	-	0.212824
TPM1	70377000	81480000	41758000	46752000	34850000	42086000	6.45383e+07	4.12293e+07	1.56535	-	0.131655
TUBA4A	69638000	84431000	118870000	66821000		49623000	9.09797e+07	58222000	1.56263	-	0.198114
MCFD2	182530000	309010000	215240000	88507000	127410000	237020000	2.35593e+08	150979000	1.56044	-	0.221122
PTK2B	22835000	37978000			18597000	20410000	30406500	19503500	1.55903	-	0.28903
AHSA1	1392400000	1631200000	774160000	823050000	673750000	946730000	1265920000	814510000	1.55421	-	0.166504
ALDOC	717960000	603620000	443960000	408760000	340030000	387580000	5.88513e+08	378790000	1.55367	-	0.0628272
EEF1E1	111160000	68612000	112020000		66357000	58854000	97264000	62605500	1.5536	-	0.161003
C20orf27	54398000	79898000	37355000	32815000	31668000	46004000	57217000	36829000	1.55359	-	0.197059
IRF3	24653000	38254000		21605000	19088000	20092000	31453500	2.02617e+07	1.55236	-	0.118386
NUDT5	155520000	136950000	123020000	119220000	62252000	86184000	1.38497e+08	8.92187e+07	1.55233	-	0.0605395
SCO1	568880000	322920000	746310000	437550000	457840000	159890000	5.46037e+08	351760000	1.5523	-	0.280719
UBE2M	435190000	474620000	256730000	281470000	220060000		3.88847e+08	250765000	1.55064	-	0.220606
PFDN6	401550000	507800000	217280000	223900000	168770000	335880000	3.75543e+08	242850000	1.5464	-	0.247495
ZDHHC5	60675000		29406000	27822000	29324000	30248000	45040500	2.91313e+07	1.54612	-	0.266717
TCP1	1574100000	1873800000	1105300000	1084900000	804820000	1057000000	1.51773e+09	982240000	1.54518	-	0.0901524
PRPS1	320600000	357380000	209010000	179380000	159510000	236000000	2.95663e+08	191630000	1.54289	-	0.106691
BTF3L4	163040000	268410000	138590000	81050000	106590000	181900000	1.90013e+08	123180000	1.54257	-	0.252508
NAGK	128890000	111900000	96011000	98168000	69102000	51162000	112267000	7.28107e+07	1.5419	-	0.0770085
TUBGCP2	68567000	68641000	45781000	36933000	34237000	47557000	6.09963e+07	3.95757e+07	1.54126	-	0.067973
NFKB1	39538000	93795000	40359000	41904000	33906000	37165000	5.78973e+07	3.76583e+07	1.53744	-	0.326109
PSMF1	70913000	179670000	64049000	67613000	62387000	74763000	1.04877e+08	6.82543e+07	1.53657	-	0.385432
ARHGEF1	26069000	22674000	13621000	17609000	10810000	12199000	20788000	1.35393e+07	1.53538	-	0.163654
AASDHPPT	51192000	61694000	24127000	32103000	27410000		45671000	29756500	1.53482	-	0.354079
SARS1	294260000	391640000	219020000	211550000	132250000	247250000	301640000	1.97017e+08	1.53104	-	0.158433
DGUOK		71878000	89185000	57184000		48065000	80531500	52624500	1.5303	-	0.104027
PTPN12	34388000	48077000	24312000	25434000		21099000	3.55923e+07	23266500	1.52977	-	0.265879
DCTPP1	256340000	225960000	165300000	163500000	126360000	134020000	2.15867e+08	1.41293e+08	1.52779	-	0.0622143
GPT2	82554000	56939000	110770000	57566000	56705000	49677000	83421000	5.46493e+07	1.52648	-	0.141667
FERMT1	52688000	68047000		42401000		36767000	60367500	39584000	1.52505	-	0.12623
DNM1L	64071000	67258000	39738000	42848000	31318000	38088000	5.70223e+07	37418000	1.52393	-	0.103053
MAPK14	80128000	74384000	55295000		41807000	50010000	6.99357e+07	45908500	1.52337	-	0.0989767
TALDO1	486470000	431860000	311360000	335850000	245040000	226470000	4.09897e+08	269120000	1.5231	-	0.0849406
ANP32A	695140000	793530000	456180000	491520000	340440000	445330000	6.48283e+08	4.25763e+08	1.52264	-	0.112373
PPA1	677050000	898570000	556430000	522530000	405040000	472950000	7.10683e+08	466840000	1.52233	-	0.0825417
GPN1	44994000		21837000	20882000	23047000		33415500	21964500	1.52134	-	0.428586
NARS1	400320000	471080000	290990000	295670000	212830000	255740000	3.87463e+08	2.54747e+08	1.52098	-	0.0825141
MSTO1	43095000	58866000	30423000	31005000	27037000		44128000	29021000	1.52055	-	0.253659
PDCL3	43030000	64298000	32338000	28804000		32462000	4.65553e+07	30633000	1.51978	-	0.283019
ADSL	269620000	342080000	210520000	186490000	155640000	199120000	2.74073e+08	1.80417e+08	1.51911	-	0.0801469
GALK1		93647000	52126000	53906000	41544000	48557000	72886500	4.80023e+07	1.51839	-	0.220995
SH3BP1; BARGIN	45543000	69401000	21806000	28406000	31778000		4.55833e+07	30092000	1.5148	-	0.447767
TRIP10	70678000	107640000	62304000	56232000	41416000	61266000	8.02073e+07	5.29713e+07	1.51416	-	0.146589
EEF1A1; EEF1A1P5	10293000000	12931000000	6589100000	6865400000	5347100000	7482600000	9937700000	6.56503e+09	1.51373	-	0.158055
PFKP	1254700000	1424700000	997710000	896640000	630540000	906400000	1.2257e+09	8.11193e+08	1.51099	-	0.0540986
LTA4H	197200000	242300000	154690000	160990000	113540000	118830000	1.98063e+08	131120000	1.51055	-	0.0851728
CRKL	124350000	139980000	80629000	94552000	58026000	75790000	1.14986e+08	7.61227e+07	1.51054	-	0.133055
APPL1	41147000	54862000	35817000	31219000	32475000	23825000	43942000	29173000	1.50626	-	0.0784223
DDX60	26904000	17136000	20285000	12654000	12003000	18078000	2.14417e+07	14245000	1.50521	-	0.10626
YWHAZ	9317200000	11896000000	6826600000	6804700000	5279800000	6553600000	9346600000	6212700000	1.50443	-	0.111196
ITGA6	237880000	224280000	345330000	180380000	200580000	155810000	2.69163e+08	1.78923e+08	1.50435	-	0.0893254
CNDP2	358610000	501170000	286940000	282660000	201570000	278900000	382240000	2.54377e+08	1.50265	-	0.13443
KDM3B	40210000	42545000	19417000	25295000	19791000	22953000	3.40573e+07	2.26797e+07	1.50167	-	0.204936
IDH1	226520000	294140000	155900000	168890000	132750000	148960000	225520000	150200000	1.50146	-	0.141934
RNPEP	301760000	310680000	188200000	223090000	142200000	169000000	266880000	1.78097e+08	1.49851	-	0.126083
PRPS2	353810000	289550000	211310000	227630000	180240000	163120000	284890000	190330000	1.49682	-	0.106211
GNPDA1; GNPDA2	200980000	202780000	146350000	153070000	98339000	116440000	183370000	1.22616e+08	1.49548	-	0.068502
DENR	360770000	341860000	175960000	209270000	162260000	216180000	2.92863e+08	1.95903e+08	1.49494	-	0.187729
NANS	64884000	110360000	65229000	65529000	45322000	50050000	8.01577e+07	5.36337e+07	1.49454	-	0.178759
OGFR	110870000	133900000	70154000	100940000	45870000	63916000	1.04975e+08	70242000	1.49447	-	0.232383
THOP1	61821000	61679000	37117000	44795000	29496000	33344000	53539000	3.58783e+07	1.49224	-	0.13375
NUDT1	63830000	89191000	36263000	45692000		38882000	6.30947e+07	42287000	1.49206	-	0.372431
PSME3	389320000	486560000	230480000	278840000	198460000	265470000	3.68787e+08	247590000	1.48951	-	0.198255
PPP2R2A	102260000	127770000	85124000	71479000	52779000	87447000	1.05051e+08	7.05683e+07	1.48865	-	0.0964322
SERPINB6	230780000	212570000	155230000	167790000	110060000	124680000	1.99527e+08	1.34177e+08	1.48704	-	0.0843883
FAM98C	29227000	59746000	26530000	25829000	25970000		38501000	25899500	1.48655	-	0.427016
SEPHS1	88989000	110510000	54930000	59136000	52888000	59175000	8.48097e+07	5.70663e+07	1.48616	-	0.16425
CAD	213310000	250620000	144080000	132900000	130440000	145790000	202670000	1.36377e+08	1.4861	-	0.103691
LYRM2	88316000		78682000	70484000	41891000		83499000	56187500	1.48608	-	0.211948
CCT3	1207300000	1224700000	745850000	772010000	592550000	776490000	1.05928e+09	7.13683e+08	1.48425	-	0.108946
TRMT61A	98317000		40879000	46583000	47274000		69598000	46928500	1.48306	-	0.512648
BOLA2B	347190000	352470000	197270000	229690000	206530000	168600000	2.98977e+08	2.01607e+08	1.48297	-	0.14515
ESD	118540000	174220000	137510000	116480000	78349000	95570000	1.43423e+08	9.67997e+07	1.48165	-	0.0772398
GMPS	623060000	676450000	425790000	416430000	361440000	387580000	575100000	3.88483e+08	1.48037	-	0.0746278
NRBP1	394000000	327370000	235910000	182160000	180430000	284460000	3.19093e+08	2.15683e+08	1.47945	-	0.145409
PPP1R7	84292000	131600000	67497000	71213000	64492000	55949000	94463000	6.38847e+07	1.47865	-	0.195434
HBS1L	46783000	40248000			18202000	40659000	43515500	29430500	1.47859	-	0.351616
DUT	499870000	549310000	299310000	390620000	233090000	288400000	4.49497e+08	3.04037e+08	1.47843	-	0.17861
MARCKS	222870000	212000000	118300000	160870000	131420000	81902000	184390000	1.24731e+08	1.47831	-	0.213861
PYGB	976310000	1071400000	720190000	670330000	547510000	656100000	9.22633e+08	6.24647e+08	1.47705	-	0.0561045
H2AZ2; H2AZ1	5612800000	7128700000	6466900000	490360000	6238800000	6285800000	6402800000	4338320000	1.47587	-	0.354546
MAT2B	81538000	115410000	55861000	65992000	37748000	67574000	8.42697e+07	5.71047e+07	1.47571	-	0.241592
RIPK2	36653000	45954000		30813000	22691000	30464000	41303500	2.79893e+07	1.47569	-	0.0717455
UBE2E1; UBE2E2	57502000	60539000	38463000	43240000	27492000		52168000	35366000	1.47509	-	0.21361
PFKM	138510000	182020000	87676000	96722000	83508000	96703000	1.36069e+08	92311000	1.47402	-	0.188244
YARS1	212350000	227960000	158260000	164680000	110060000	131370000	1.99523e+08	135370000	1.47391	-	0.0721971
NXN	80380000	99312000	67834000	59081000	49989000	58959000	8.25087e+07	5.60097e+07	1.47311	-	0.0513085
CDC45	14047000	23369000		13856000	11563000		18708000	12709500	1.47197	-	0.337822
ZMYM2	15585000	33041000	14578000	14226000	14400000		21068000	14313000	1.47195	-	0.446926
PAPOLA	125580000	154380000	74770000	81616000	72880000	86523000	1.18243e+08	8.03397e+07	1.47179	-	0.183703
SHMT1	228590000	168670000	118590000	117010000	116560000	117760000	171950000	117110000	1.46828	-	0.159686
SBDS	276700000	331100000	224060000	224670000	153200000	188830000	2.77287e+08	188900000	1.4679	-	0.0760871
APRT	576470000	671300000	482110000	407560000	297840000	473390000	5.76627e+08	392930000	1.4675	-	0.0701588
FAM83D	113090000	73264000	64947000		43328000	70901000	83767000	57114500	1.46665	-	0.308024
CGAS	35132000	60774000	72945000	40531000	35990000	38661000	5.62837e+07	38394000	1.46595	-	0.186119
ETHE1	332450000	280360000	435570000	231900000	289550000	193890000	349460000	2.38447e+08	1.46557	-	0.106224
STAT6	41621000	36519000	23001000	23177000	19426000	26427000	3.37137e+07	23010000	1.46517	-	0.14446
PPP5C	71512000	80583000	42878000	46584000	33813000	52725000	64991000	44374000	1.46462	-	0.178591
TES	282990000	311490000	229440000	227520000	176750000	159390000	274640000	1.87887e+08	1.46173	-	0.0514525
WDR77	193680000	163250000			119050000	125700000	178465000	122375000	1.45835	-	0.0691904
RPS23	838090000	778650000	1145300000	728930000	556480000	609070000	920680000	6.31493e+08	1.45794	-	0.0809668
ANXA5	923160000	1073700000	636650000	890440000	530120000	386080000	8.77837e+08	6.02213e+08	1.45768	-	0.234947
NUDC	387370000	510660000	227400000	297910000	203480000	270830000	3.75143e+08	2.57407e+08	1.4574	-	0.245889
NME1	1625300000	453510000	555940000	751400000	579370000	479500000	878250000	6.03423e+08	1.45545	-	0.512716
PRMT3	23462000	39361000		25381000		17786000	31411500	21583500	1.45535	-	0.380674
DUSP23	78382000	97622000	52958000	58559000	47806000	50964000	7.63207e+07	52443000	1.45531	-	0.147554
CYRIB	402280000	303560000	284820000	271780000	229340000	181270000	330220000	2.27463e+08	1.45175	-	0.0837253
DYNC1I2	365020000	433880000	281020000	230130000	219290000	294730000	3.59973e+08	248050000	1.45121	-	0.0891297
PFDN2	111200000	112690000	78324000	78438000	63706000	66163000	100738000	6.94357e+07	1.45081	-	0.0609549
EFHD2	480580000	597880000	365730000	373870000	278650000	343010000	4.81397e+08	3.31843e+08	1.45067	-	0.108632
GALM	51961000	62659000	40570000	41460000	32000000	33576000	51730000	3.56787e+07	1.44989	-	0.0840855
USP14	156700000	206760000	89138000	108060000	90445000	113840000	150866000	104115000	1.44903	-	0.25027
GSTP1	3307800000	3457100000	2200400000	2509100000	1738900000	1940700000	2.98843e+09	2062900000	1.44866	-	0.11371
PPIL4	42636000	65451000	41111000	40435000	18435000	44133000	4.97327e+07	3.43343e+07	1.44848	-	0.2425
PAICS	373790000	483110000	237520000	281640000	201370000	272660000	3.64807e+08	251890000	1.44828	-	0.208793
RABGGTA	61023000	93129000	42863000	59562000	35205000	41308000	6.56717e+07	4.53583e+07	1.44784	-	0.28362
SUB1	719690000	976880000	439540000	574260000	394870000	508380000	7.12037e+08	4.92503e+08	1.44575	-	0.251154
CDC27	71943000	107760000	61074000	41712000	58396000	66600000	80259000	5.55693e+07	1.4443	-	0.195231
BROX	62301000	65602000	37420000	40750000	31944000	41839000	5.51077e+07	3.81777e+07	1.44345	-	0.147052
UAP1	30510000	29540000	17099000	19824000	15811000		2.57163e+07	17817500	1.44332	-	0.264594
SORD	200100000	206110000	137740000	148520000	94913000	133500000	1.81317e+08	1.25644e+08	1.44309	-	0.108847
HSP90AB1	10929000000	12957000000	7607500000	7395200000	6516000000	7914200000	1.04978e+10	7.27513e+09	1.44297	-	0.116183
DYNC2H1	23764000	47657000	30603000	29491000	17650000		34008000	23570500	1.44282	-	0.380595
KIAA2013	53826000	23689000	59685000	32152000	34430000	28538000	4.57333e+07	3.17067e+07	1.44239	-	0.281671
DRG2	55604000	79014000	49925000	43179000		42119000	6.15143e+07	42649000	1.44234	-	0.199424
PRMT5	230910000	199060000	110110000	106510000	84959000	183090000	1.80027e+08	124853000	1.44191	-	0.304049
CDV3	207260000	278070000	116040000	162860000	105390000	149170000	2.00457e+08	139140000	1.44068	-	0.287308
SSB	581200000	811650000	396760000	457450000	364320000	425280000	5.96537e+08	4.15683e+08	1.43507	-	0.215665
NSFL1C	125620000	200890000	105620000	118990000	83385000	98855000	1.44043e+08	100410000	1.43455	-	0.229295
AHCY	1122100000	1335800000	784990000	811120000	622370000	828230000	1.08096e+09	7.53907e+08	1.43382	-	0.132282
YWHAQ	1905900000	2047400000	1459500000	1402300000	1287600000	1090000000	1.80427e+09	1.25997e+09	1.432	-	0.0523534
OTUB1	115880000	122600000	75751000	104430000	61109000	54095000	1.04744e+08	7.32113e+07	1.4307	-	0.216129
ISG15	374980000	237930000	368710000	254730000	222470000	209330000	3.27207e+08	2.28843e+08	1.42983	-	0.102747
ACLY	970720000	1151700000	640040000	668140000	574290000	694490000	920820000	645640000	1.42621	-	0.148836
BZW1	534870000	686390000	382250000	410570000	366910000	347040000	5.34503e+08	374840000	1.42595	-	0.149968
DUSP3	76308000	135390000	61661000	65774000	58666000	67550000	9.11197e+07	6.39967e+07	1.42382	-	0.298116
RAD23A	214330000	256320000	139670000	160100000	136170000	132390000	203440000	1.42887e+08	1.42379	-	0.160475
ADPRS	30956000	26973000	18722000	20626000	16737000	16519000	2.55503e+07	1.79607e+07	1.42257	-	0.1194
CKS1B	184820000	340110000		206590000	162580000		262465000	184585000	1.42192	-	0.436351
PSMB8	168890000	184420000	120960000	114870000	94336000	124400000	158090000	111202000	1.42165	-	0.0899493
TACSTD2	411960000	354150000	599990000	316800000	348190000	296100000	4.55367e+08	3.20363e+08	1.42141	-	0.149262
FAR1	141720000	131650000	194710000	119450000	104970000	104920000	1.56027e+08	109780000	1.42127	-	0.0833611
GDI2	775920000	843780000	571020000	609300000	422850000	509390000	730240000	5.13847e+08	1.42112	-	0.0920491
TPD52	563070000	708990000	412250000	400360000	384030000	401160000	5.61437e+08	3.95183e+08	1.4207	-	0.124861
ATG2B	16415000	23288000		15852000	12457000	13667000	19851500	13992000	1.41878	-	0.133337
GLOD4	224100000	270750000	169770000	164730000	170770000	133120000	221540000	1.56207e+08	1.41825	-	0.106158
RTF2	37425000	44034000			24031000	33426000	40729500	28728500	1.41774	-	0.171845
PAIP1		45357000	22633000	25477000	22281000	24206000	33995000	23988000	1.41717	-	0.326507
LMCD1	14546000		9446900	8837900	8106900		11996450	8472400	1.41594	-	0.304672
OGA	85424000	120390000	48798000	62382000	50047000	67419000	8.48707e+07	5.99493e+07	1.41571	-	0.307012
ATIC	516500000	574090000	367190000	435260000	277770000	316790000	4.85927e+08	3.43273e+08	1.41557	-	0.140403
METTL1	126900000	115070000	51568000	76252000	55492000	75856000	97846000	69200000	1.41396	-	0.305059
CARMIL1	34493000	78823000	32554000	43631000	19396000	40138000	4.86233e+07	3.43883e+07	1.41395	-	0.446971
TBC1D13	46456000	52519000		32035000		38032000	49487500	35033500	1.41258	-	0.0770952
AK1	119630000	150760000	81880000	92693000	73205000	83501000	1.17423e+08	83133000	1.41248	-	0.172868
SLC7A5	3429600000	2757200000	4795500000	2652900000	2876900000	2254300000	3.66077e+09	2594700000	1.41086	-	0.164138
NPEPPS	661810000	886220000	452830000	515370000	409240000	494510000	6.66953e+08	473040000	1.40993	-	0.208006
MTOR	56987000	46870000	28167000	36825000	26283000	30608000	44008000	3.12387e+07	1.40877	-	0.228059
LTN1	22123000	36314000		16611000	18357000	27293000	29218500	2.07537e+07	1.40787	-	0.301454
FKBP4	389790000	435330000	257160000	255820000	199720000	314730000	360760000	2.56757e+08	1.40507	-	0.17367
KLC1	88024000	90140000	54719000	67356000	48563000	49891000	7.76277e+07	55270000	1.40452	-	0.159856
LYPD3	38353000	40801000	61461000	28411000	39546000	32323000	4.68717e+07	3.34267e+07	1.40222	-	0.169033
FKBP5	96630000		68206000	47933000	69666000		82418000	58799500	1.40168	-	0.317612
MARS1	367870000	464870000	296690000	258600000	262220000	286240000	3.76477e+08	269020000	1.39944	-	0.0957453
AARS1	353590000	396810000	237600000	264730000	199690000	241580000	3.29333e+08	2.35333e+08	1.39943	-	0.140272
ZNHIT6	10759000	21769000		12140000	10081000	12675000	16264000	11632000	1.39821	-	0.353372
RIN1	69546000	72236000	41122000		38296000	48913000	60968000	43604500	1.3982	-	0.287055
PUS7	88324000	119740000	55250000	63659000	49348000	75422000	8.77713e+07	6.28097e+07	1.39742	-	0.28186
RECQL	99508000	122610000	74389000	77654000	64191000	70431000	9.88357e+07	7.07587e+07	1.3968	-	0.124085
PFKL	123550000	157600000	88397000	100070000	74855000	89750000	1.23182e+08	88225000	1.39623	-	0.175726
EPHA2	240640000	238910000	330100000	180740000	213120000	187200000	2.69883e+08	1.93687e+08	1.3934	-	0.0740374
GSPT1	235900000	384510000	131640000	179280000	130400000	230060000	2.50683e+08	1.79913e+08	1.39336	-	0.419961
FNTA	37431000	43362000	29320000	26092000	26593000		3.67043e+07	26342500	1.39335	-	0.143323
SEPTIN10	92866000	155540000	90150000	92653000	73210000	77119000	112852000	80994000	1.39334	-	0.224056
DHX16	59333000	62262000	37554000	34639000	34914000	44672000	5.30497e+07	38075000	1.39329	-	0.151558
TRNT1	108520000	43225000	64120000	52383000	50895000	51768000	71955000	51682000	1.39226	-	0.351836
FEN1	465030000	575600000	341300000	409800000	324010000	258930000	4.60643e+08	3.30913e+08	1.39204	-	0.182565
INTS10	33994000	23849000	21591000	24632000	19796000	12639000	26478000	1.90223e+07	1.39194	-	0.222407
ADK	610920000	600300000	510940000	515980000	332750000	388600000	5.74053e+08	4.12443e+08	1.39184	-	0.0617831
LYPLA2	216430000	272500000	188480000	202170000	177880000	106730000	2.25803e+08	162260000	1.39161	-	0.16822
FAF1	86678000	144400000		88700000	92542000	67892000	115539000	8.30447e+07	1.39129	-	0.263503
MTFP1	143910000		183820000	128330000	133800000	91879000	163865000	118003000	1.38865	-	0.135171
PGLS	185570000	241180000	138480000	148740000	132750000	125620000	188410000	1.35703e+08	1.3884	-	0.158594
BLVRA	107200000	96315000	70677000	62769000	57451000	77365000	9.13973e+07	6.58617e+07	1.38772	-	0.107615
THG1L	21911000	30127000	30237000	23134000	15745000	20467000	27425000	19782000	1.38636	-	0.0945319
PLP2	1099800000	500650000	684860000	474040000	625540000		761770000	549790000	1.38557	-	0.43458
CSTB	2014700000	2142900000	1328100000	1755700000	1140200000	1063700000	1.82857e+09	1.31987e+09	1.38542	-	0.203073
ATG9A		59202000	41983000		38878000	34158000	50592500	36518000	1.38541	-	0.255596
KIF2C	53087000	57497000	39316000	47997000	32385000	27850000	4.99667e+07	3.60773e+07	1.38499	-	0.165484
PGD	332960000	331690000	236340000	263390000	196840000	190590000	300330000	216940000	1.38439	-	0.102844
UBXN1	343760000	390850000	205430000	239060000	181410000	259410000	3.13347e+08	2.26627e+08	1.38266	-	0.224084
ELOVL5	197470000	178200000	241760000	164430000	128280000	154630000	205810000	1.49113e+08	1.38023	-	0.0591908
OLA1	350090000	367940000	226280000	259820000	186950000	237470000	314770000	228080000	1.38009	-	0.15468
SLC9A3R1	209570000	289420000	176750000	197740000	134160000	157880000	2.25247e+08	163260000	1.37968	-	0.180469
CAPN2	374740000	399060000	210020000	265560000	207540000	240220000	327940000	2.37773e+08	1.37921	-	0.217751
NOL3	60393000	55904000	39089000	48290000	34589000	29894000	5.17953e+07	37591000	1.37787	-	0.170589
UBA1	797540000	955100000	573610000	675940000	487950000	525100000	7.75417e+08	5.62997e+08	1.3773	-	0.163736
CCT7	861580000	1028300000	605760000	640570000	528330000	643370000	831880000	604090000	1.37708	-	0.151175
LANCL1		49765000	22617000		27088000	25483000	36191000	26285500	1.37684	-	0.542076
USP5	167780000	256860000	107330000	129870000	113410000	143150000	1.77323e+08	128810000	1.37663	-	0.334715
TIPRL	168010000	198640000	166900000	158010000	114300000	115330000	177850000	1.29213e+08	1.37641	-	0.0520159
PFDN5	228390000	233920000	137820000	162630000	128510000		2.00043e+08	145570000	1.37421	-	0.287053
MMS19	254660000	315070000	172780000	190030000	175140000	175700000	2.47503e+08	180290000	1.37281	-	0.180782
GOLGA3	43839000	59639000	36578000	31075000	31775000	39276000	4.66853e+07	34042000	1.3714	-	0.158145
AKR7A2	158120000	138220000	99638000	101880000	96473000	90452000	1.31993e+08	9.62683e+07	1.37109	-	0.110496
TRMT1	118610000	143900000	108030000	84809000	76355000	109090000	1.23513e+08	9.00847e+07	1.37108	-	0.0820673
CHMP2A	197070000	324460000	190500000	218040000	131850000	169630000	2.37343e+08	1.73173e+08	1.37055	-	0.270532
GAPVD1	238240000	254080000	154850000	170800000	145350000	156700000	2.15723e+08	1.57617e+08	1.36866	-	0.140226
CMPK1	190030000	279600000	173590000	189950000	143980000	136230000	2.14407e+08	156720000	1.36809	-	0.193606
NAXE	116140000	169560000	148570000	110210000	96726000	110820000	1.44757e+08	1.05919e+08	1.36668	-	0.0746251
PSMB4	545340000	726060000	396560000	378360000	323690000	518520000	5.55987e+08	4.06857e+08	1.36654	-	0.252206
REXO2	65789000	51313000	92731000	58437000	50209000	45000000	6.99443e+07	5.12153e+07	1.36569	-	0.215786
AKR1B1	951850000	1027700000	714800000	774740000	630080000	568470000	8.98117e+08	6.57763e+08	1.36541	-	0.099119
HLA-B	154640000	129900000	185730000	107730000	146530000	90230000	1.56757e+08	114830000	1.36512	-	0.144844
NOB1	147510000	146200000	90769000	85597000	76827000	119240000	1.2816e+08	93888000	1.36503	-	0.206133
VAV2	56606000	56774000	36448000	42360000	31192000	36218000	4.99427e+07	36590000	1.36493	-	0.148813
PXN	108790000	141560000	68064000	102170000	43786000	87330000	106138000	77762000	1.36491	-	0.361176
DDX52	235430000	206680000	295460000	181870000	219160000	139840000	2.45857e+08	180290000	1.36367	-	0.1324
LASP1	254240000	280210000	169800000	188410000	122980000	205190000	234750000	1.72193e+08	1.36329	-	0.208055
MDH1	778550000	953890000	521170000	641120000	483030000	529070000	7.51203e+08	5.51073e+08	1.36316	-	0.209999
SKIV2L	74758000	132430000	45760000	56356000	44517000	84866000	84316000	61913000	1.36185	-	0.470625
XPO7	236510000	236050000	167490000	168540000	114920000	186770000	213350000	1.56743e+08	1.36114	-	0.146518
STAG1		14042000	32772000	13187000	26184000	12238000	23407000	17203000	1.36063	-	0.543504
ADSS2	243540000	329770000	166610000	206840000	156310000	180700000	246640000	1.81283e+08	1.36052	-	0.255847
SNX6	140870000	90386000	66679000	81894000	49909000	87749000	9.93117e+07	73184000	1.35701	-	0.352173
IMPA1	56085000	61511000	36284000	42446000	36092000	34901000	5.12933e+07	37813000	1.3565	-	0.167928
SKP1	337720000	555250000	388730000	315240000	301670000	327950000	4.27233e+08	3.14953e+08	1.3565	-	0.164702
UFC1	155890000	153990000	115220000	120250000	101290000	91894000	141700000	104478000	1.35627	-	0.0762107
NAP1L4	448690000	554720000	335470000	359340000	272880000	355480000	4.46293e+08	3.29233e+08	1.35555	-	0.166453
PAFAH1B1	85862000	125470000	77545000	74146000	60863000	78115000	9.62923e+07	7.10413e+07	1.35544	-	0.182564
TNPO3	146170000	160580000	97876000	113520000	88762000	96292000	1.34875e+08	9.95247e+07	1.3552	-	0.157021
ILKAP	32350000	66433000	35034000	37129000	29644000	31981000	4.46057e+07	32918000	1.35505	-	0.354166
KIF11	44416000	58774000	26118000	30465000	28006000	36971000	4.31027e+07	31814000	1.35483	-	0.314426
RANBP3	64928000	53906000	34589000	43551000	32541000	37166000	51141000	3.77527e+07	1.35463	-	0.228433
ELOC	298630000	383480000	324020000	291590000	224730000	226570000	3.35377e+08	247630000	1.35435	-	0.0583638
PDCD5	256440000	238240000	121100000	147420000	136750000	170560000	205260000	1.51577e+08	1.35417	-	0.285333
PTPN6	23496000	52575000	26771000	28115000	25060000	22869000	3.42807e+07	25348000	1.3524	-	0.392156
FN1		38461000	25325000		22430000	24752000	31893000	23591000	1.35191	-	0.339311
SH3BGRL3	314890000	327430000		249550000	279800000	183810000	321160000	237720000	1.351	-	0.108657
RCC2	359190000	390080000	289830000	305220000	213150000	250940000	3.46367e+08	2.56437e+08	1.35069	-	0.0873076
S100A14	276740000	255860000	374040000	237020000	229460000	204870000	3.02213e+08	2.23783e+08	1.35047	-	0.105891
GNA15	26070000	25750000	55181000		29252000	23570000	35667000	26411000	1.35046	-	0.521085
DYNC1LI2	432160000	512220000	250790000	283910000	289100000	312670000	398390000	2.95227e+08	1.34944	-	0.255688
GYS1	55222000	68367000	43761000	37681000	40069000	46305000	5.57833e+07	4.13517e+07	1.349	-	0.128874
APEH	113090000	138960000	75248000	97606000	61822000	83305000	1.09099e+08	80911000	1.34839	-	0.254818
RPL36A	653350000	776150000	435900000	645860000	331720000	405860000	621800000	4.61147e+08	1.34838	-	0.307291
EIF3J		274720000	136040000	151300000	105960000	199790000	205380000	152350000	1.34808	-	0.457889
PHF3	38459000	42468000	33181000	19813000	27005000	37850000	38036000	2.82227e+07	1.34771	-	0.171127
CUL1	330690000	488230000	239860000	302800000	190310000	292720000	3.52927e+08	2.61943e+08	1.34734	-	0.324011
CAB39	488290000	422940000	315130000	333890000	298180000	278200000	4.08787e+08	3.03423e+08	1.34725	-	0.117964
NDUFS8	710550000	327660000	578230000	334240000	532930000	332640000	5.38813e+08	3.99937e+08	1.34725	-	0.347185
HSPH1	288810000	360700000	174390000	208500000	180020000	223030000	2.74633e+08	203850000	1.34723	-	0.272675
UBL5	277940000	435560000	225930000	154250000	218960000	324260000	3.13143e+08	232490000	1.34691	-	0.371288
VPS4B	167900000	190670000	96325000	133890000	96071000	107850000	1.51632e+08	1.12604e+08	1.3466	-	0.27041
SLC4A7	77250000	54640000	58228000	42393000	41651000	57199000	6.33727e+07	47081000	1.34603	-	0.132821
UBL4A	94606000	121430000	66531000	75002000	67215000	67777000	94189000	69998000	1.3456	-	0.20615
ABCF3	65451000	92327000	69097000	59752000	55940000	52919000	75625000	5.62037e+07	1.34555	-	0.0880099
VARS1	402740000	461030000	277810000	263240000	249540000	336000000	3.80527e+08	2.82927e+08	1.34497	-	0.181067
POLA1	18993000	44760000	13365000	16994000	14587000	25795000	25706000	1.91253e+07	1.34408	-	0.555708
MRPS15	113190000	165070000	98635000	98647000	112420000	69410000	1.25632e+08	9.34923e+07	1.34376	-	0.248535
UBE2S	34153000	44966000	29223000	26724000	27032000		36114000	26878000	1.34363	-	0.221538
WRAP53	9743200	15535000		9831000	8953900	9439200	12639100	9.40803e+06	1.34344	-	0.235444
H1-2	135600000	65061000		72584000	76786000		100330500	74685000	1.34338	-	0.543382
PPM1G	137440000	153100000	77906000	111170000	87061000	76069000	1.22815e+08	9.14333e+07	1.34322	-	0.280029
TRMT112	92231000	103810000	83267000	76152000	62515000		9.31027e+07	69333500	1.34282	-	0.0816525
CACYBP	879240000	1095700000	668040000	654310000	514340000	800370000	8.80993e+08	656340000	1.34228	-	0.204944
MCL1	36738000	41489000	41708000	25807000	33766000		3.99783e+07	29786500	1.34216	-	0.0674388
UROD	99588000	107570000	63164000	77181000	72964000	51467000	9.01073e+07	67204000	1.3408	-	0.22119
VCL	561870000	707530000	424580000	443260000	380280000	440310000	564660000	4.21283e+08	1.34033	-	0.163931
FLNA	5637800000	6414100000	4301600000	4382000000	3757000000	4062700000	5.45117e+09	4.06723e+09	1.34026	-	0.097644
TXNL1	152490000	221870000	107980000	130190000	108100000	121640000	160780000	1.19977e+08	1.34009	-	0.293312
NCAPH	99621000	111990000	61241000	64433000	56872000	82583000	9.09507e+07	6.79627e+07	1.33824	-	0.249483
NASP	353280000	333740000	178560000	210750000	169690000	266930000	2.88527e+08	215790000	1.33707	-	0.306108
KPNA3	161810000	116000000	166350000	133190000	108010000	91070000	1.48053e+08	1.10757e+08	1.33674	-	0.138665
ARPC5	416380000	500860000	212260000	326890000	211340000	306800000	376500000	2.81677e+08	1.33664	-	0.364568
NCDN	50066000	78731000	42428000	43139000	33160000	51817000	57075000	4.27053e+07	1.33648	-	0.307401
IPO4	226180000	223880000	155590000	168580000	137170000	147600000	2.01883e+08	1.51117e+08	1.33594	-	0.111405
BTF3	538770000	590090000	372600000	270810000	436620000	416920000	5.00487e+08	3.74783e+08	1.3354	-	0.208534
UBA2	124990000	154960000	75123000	101870000	64192000	99874000	1.18358e+08	8.86453e+07	1.33518	-	0.321831
PSMB9	77155000	105210000	55715000	66294000	38965000	73111000	79360000	5.94567e+07	1.33475	-	0.324346
SOD1	742790000	663210000	459620000	548740000	482460000	367680000	6.21873e+08	4.66293e+08	1.33365	-	0.193062
CCT5	976330000	1158300000	665350000	780530000	552540000	766970000	9.33327e+08	7.00013e+08	1.3333	-	0.222658
DTX3L	85406000	114690000	96581000	78857000	73600000	70058000	9.88923e+07	7.41717e+07	1.33329	-	0.05005
MTHFD1	1656800000	1973600000	1202200000	1406800000	945480000	1272400000	1.61087e+09	1.20823e+09	1.33325	-	0.199775
HMGB3	468750000	381730000	380620000	373430000	349820000	200870000	4.10367e+08	308040000	1.33219	-	0.170935
PYM1	141280000	128250000	106830000	88130000	81656000	112810000	1.25453e+08	9.41987e+07	1.3318	-	0.0865041
IPO7	350870000	364310000	220490000	264730000	219170000	218930000	311890000	2.34277e+08	1.33129	-	0.183539
TRIP13	113260000	141360000	85274000	85633000	77116000	92826000	113298000	8.51917e+07	1.32992	-	0.169946
PSMA5	982020000	1018100000	542880000	667280000	516080000	729670000	8.47667e+08	6.37677e+08	1.3293	-	0.273037
CCT8	1030800000	1171000000	694880000	809490000	590950000	779030000	965560000	726490000	1.32908	-	0.20231
H2BC9; H2BC15; H2BC1	35981000000	26451000000	50311000000	28743000000	31676000000	24479000000	37581000000	2.82993e+10	1.32798	-	0.269219
PEA15	280490000	417390000	265130000	315070000	194600000	216670000	3.21003e+08	2.42113e+08	1.32584	-	0.265141
NSUN2	242660000	245430000	168750000	167850000	152320000	175250000	2.18947e+08	165140000	1.32582	-	0.107333
TAMM41	92879000	43361000	115760000	53871000	85691000	50706000	84000000	6.34227e+07	1.32445	-	0.441499
MBNL1; MBNL2	100660000	93643000		88782000	67398000	63974000	97151500	7.33847e+07	1.32387	-	0.105476
DBR1	70724000	107000000	51106000	62307000	48831000	61883000	7.62767e+07	5.76737e+07	1.32256	-	0.334277
CAP1	1331400000	1213100000	778420000	979520000	725680000	807940000	1107640000	8.37713e+08	1.32222	-	0.216262
AKAP9	125970000	154960000	126570000	104830000	89508000	113930000	1.35833e+08	102756000	1.3219	-	0.0501665
VPS28	157850000	184130000			124610000	134410000	170990000	129510000	1.32028	-	0.0978194
YKT6	382510000	445290000	304440000	352580000	305310000	199870000	3.77413e+08	285920000	1.32	-	0.206839
MAPK1	237480000	224300000	170670000	182060000	141640000	155600000	2.10817e+08	1.59767e+08	1.31953	-	0.0967474
PMVK	134780000	185740000	101890000	120740000	102840000	96626000	1.40803e+08	1.06735e+08	1.31918	-	0.251563
RAB11FIP5	70938000		115640000	46483000	84130000	81683000	93289000	7.07653e+07	1.31829	-	0.397711
ABHD14B	88693000	141830000	58928000	72833000	72976000	73828000	9.64837e+07	7.32123e+07	1.31786	-	0.391556
REPS1	38492000	25579000	14564000	21066000	11983000	26653000	2.62117e+07	1.99007e+07	1.31713	-	0.480904
TPD52L2	508730000	488660000	350340000	347830000	329780000	345980000	4.49243e+08	3.41197e+08	1.31667	-	0.0973456
NUBP2	48408000	58107000		41055000	39888000		53257500	40471500	1.31593	-	0.120188
PCMT1	364090000	333150000	204830000	233230000	261400000	190970000	300690000	2.28533e+08	1.31574	-	0.244097
EIF3B	612990000	630010000	390960000	433190000	366160000	442720000	5.44653e+08	4.14023e+08	1.31551	-	0.180751
ANLN	171000000	143340000	101310000	116800000	93834000	105470000	138550000	105368000	1.31492	-	0.194555
SURF4	491750000	308570000	636840000	423750000	373630000	296070000	4.79053e+08	3.64483e+08	1.31434	-	0.324108
ZBTB40	143940000	135560000	94317000		83240000	106490000	1.24606e+08	94865000	1.31351	-	0.262519
SELENOF	40371000	33361000	65385000	36007000	37376000	32614000	4.63723e+07	3.53323e+07	1.31246	-	0.323895
YWHAE	10929000000	13744000000	9804300000	8723200000	8068100000	9482800000	1.14924e+10	8.75803e+09	1.31222	-	0.0922894
FLYWCH2	62571000	70614000	43712000	51597000	33954000	49334000	5.89657e+07	4.49617e+07	1.31147	-	0.222689
CLIP1	79236000	121950000	57468000	63401000	52636000	81227000	86218000	6.57547e+07	1.31121	-	0.378686
SGTA	133990000	147910000	100510000	109680000	82966000	99061000	127470000	9.72357e+07	1.31094	-	0.133016
PLAA	47833000	68279000	37394000	38569000	37359000	41239000	5.11687e+07	3.90557e+07	1.31015	-	0.25582
TSR1	61808000	74690000	50877000	48930000	50955000	43194000	6.24583e+07	47693000	1.30959	-	0.111864
TAP2	130450000		229250000	121650000	153100000		179850000	137375000	1.30919	-	0.49871
DPYSL2	51633000	61670000	41711000	46229000	37954000	34246000	5.16713e+07	3.94763e+07	1.30892	-	0.145711
TMSB4X	2184900000	2827100000	1900400000	1912700000	1644500000	1725000000	2.30413e+09	1.76073e+09	1.30862	-	0.129603
ACACA	181620000	216840000	137140000	142840000	125860000	140730000	1.78533e+08	1.36477e+08	1.30816	-	0.150246
CSE1L	2554200000	2522600000	1662000000	1993900000	1538100000	1622700000	2.24627e+09	1.71823e+09	1.30731	-	0.178562
TP53RK	47457000	77111000	31553000	36691000	40173000	42577000	5.20403e+07	3.98137e+07	1.3071	-	0.415015
FAM50A	119770000	153760000	91977000	97248000	90191000	92262000	1.21836e+08	9.32337e+07	1.30678	-	0.187016
MAT2A	837350000	1271900000	568890000	740310000	516500000	793870000	8.92713e+08	683560000	1.30598	-	0.398964
STIP1	750160000	881900000	483780000	584110000	470830000	565440000	705280000	5.40127e+08	1.30577	-	0.248025
CLIC4	52183000	50929000	35558000	37855000	32945000		4.62233e+07	35400000	1.30574	-	0.226748
MRPS6	379800000		319840000	331040000	106830000	366450000	349820000	2.68107e+08	1.30478	-	0.501689
FKBP3	308380000	336040000	229170000	230420000	206350000	233050000	2.91197e+08	2.23273e+08	1.30422	-	0.109684
PDXK	133580000	141300000	79655000	89154000	69729000	112960000	1.18178e+08	9.06143e+07	1.30419	-	0.298177
TPM3	2063700000	2260100000	1793100000	1629200000	1169600000	1895800000	2.03897e+09	1.56487e+09	1.30297	-	0.132629
PITPNB	521130000	491230000	345690000	369970000	376990000	296210000	4.52683e+08	3.47723e+08	1.30185	-	0.155309
PEPD	103590000	104810000	54325000	78397000	61129000	62347000	87575000	67291000	1.30144	-	0.311743
SYNE1	156350000	135540000	193750000	123980000	102010000	147470000	161880000	1.24487e+08	1.30038	-	0.156995
MAP2K2	89031000	89921000	70060000	66937000	72848000	51781000	83004000	6.38553e+07	1.29988	-	0.100938
EEF1B2	1851400000	2025400000	1233900000	1328500000	1072200000	1532300000	1.70357e+09	1311000000	1.29944	-	0.226006
UCK2	26862000	68052000	29739000	29679000		34339000	41551000	32009000	1.2981	-	0.618271
DCTN3	76523000	74838000	52688000	53479000	51178000	52575000	6.80163e+07	5.24107e+07	1.29776	-	0.112927
ELP2	50478000	52643000	26867000	39000000	27765000	33496000	4.33293e+07	3.34203e+07	1.2965	-	0.326468
SRI	176460000	209080000	115570000	153550000	119240000	113800000	1.67037e+08	1.28863e+08	1.29623	-	0.27344
ZYX	285260000	343950000	224840000	247530000	197360000	214300000	2.84683e+08	219730000	1.29561	-	0.157522
SURF6	76612000	83866000	104720000	59979000		76500000	8.83993e+07	68239500	1.29543	-	0.205136
PSMA6	375150000	424320000	244170000	267700000	229410000	309060000	347880000	2.68723e+08	1.29457	-	0.247274
RO60	57269000	76311000	48824000	43066000	39629000	58310000	6.08013e+07	4.70017e+07	1.2936	-	0.237817
PDLIM7	155970000	173690000	134130000	110800000	112070000	135680000	1.54597e+08	1.19517e+08	1.29352	-	0.0665121
KIF5B	117620000	134380000	90149000	93508000	83349000	87742000	1.1405e+08	8.81997e+07	1.29309	-	0.122283
THUMPD3	62021000	58269000	29368000	46057000	30939000	38808000	49886000	3.86013e+07	1.29234	-	0.370731
HSPA1A; HSPA1B	2013300000	2081000000	1529400000	1387400000	1431700000	1532700000	1.87457e+09	1450600000	1.29227	-	0.0768654
PAK1	119570000	99554000	85853000	77268000	83833000	75173000	101659000	78758000	1.29078	-	0.086646
CHUK	371170000	339780000	291410000	246460000	228380000	301780000	334120000	2.58873e+08	1.29067	-	0.0785509
PA2G4	3903200000	4442500000	2683700000	2805000000	2678300000	3072300000	3.67647e+09	2.85187e+09	1.28914	-	0.196767
CHMP3	147840000	169490000	89906000	127700000	83233000		1.35745e+08	105466500	1.28709	-	0.448987
PROCR	706390000	292420000	448690000	325020000	439320000	360530000	482500000	3.74957e+08	1.28682	-	0.43922
SLC3A2	4378300000	3678200000	5863800000	3436000000	3974800000	3409700000	4640100000	3.60683e+09	1.28647	-	0.197976
HSPA4	1287900000	1496900000	883150000	941010000	750990000	1160300000	1222650000	9.50767e+08	1.28596	-	0.275636
PAK2	494050000	562490000	314330000	391090000	308500000	366770000	4.56957e+08	3.55453e+08	1.28556	-	0.262787
HSP90AA1	5214900000	5661800000	3786500000	4196600000	3329100000	3888400000	4.88773e+09	3804700000	1.28466	-	0.155545
DCTN2	222400000	244840000	143170000	166880000	124050000	184640000	203470000	1.58523e+08	1.28353	-	0.276472
NAA25	92866000	113780000	57898000	73545000	57400000	75176000	8.81813e+07	68707000	1.28344	-	0.322284
PSMB1	564760000	842510000	362290000	417220000	331640000	629950000	5.89853e+08	4.59603e+08	1.2834	-	0.474153
PSMA2	396320000	552410000	285500000	358000000	242860000	361200000	411410000	3.20687e+08	1.2829	-	0.354206
UGDH	284980000	333750000	197540000	236320000	166760000	233270000	272090000	2.12117e+08	1.28274	-	0.261014
PIN1	163210000	180380000	123610000	138320000		104560000	1.55733e+08	121440000	1.28239	-	0.265009
PSMD8	214940000	195180000	115910000	138930000	134630000		1.75343e+08	136780000	1.28194	-	0.396688
PPP6R1	38125000	71091000	24923000	37159000	32164000	35317000	44713000	34880000	1.28191	-	0.515659
SEC24D	30952000	49807000	21900000	31644000	21283000	27164000	3.42197e+07	26697000	1.28178	-	0.438431
TCOF1	229860000	221540000	148790000	172410000	140890000	155000000	2.00063e+08	156100000	1.28164	-	0.182792
UBE2G2	221050000		418800000	167450000	363050000	219030000	319925000	2.49843e+08	1.2805	-	0.554179
EEF1A2	1808200000	1619300000	1539200000	1606400000	1132900000	1139700000	1.65557e+09	1293000000	1.28041	-	0.108209
CAMK2D	55520000	75966000	86658000	47449000	59830000	63098000	7.27147e+07	5.67923e+07	1.28036	-	0.197146
GMPPA	94449000	72568000	60955000	58007000	69924000	50139000	7.59907e+07	5.93567e+07	1.28024	-	0.217617
AP5Z1	32230000	29083000	34265000	31602000	18173000		3.18593e+07	24887500	1.28013	-	0.28496
GNB4	108660000	91433000	125710000	74818000	92462000	87278000	108601000	8.48527e+07	1.27988	-	0.101185
ALAD	59236000	77512000	41695000	51127000	41464000	46837000	59481000	46476000	1.27982	-	0.291476
ARFGAP3	82125000	85929000	48337000	63995000	54079000	51205000	7.21303e+07	5.64263e+07	1.27831	-	0.279325
MSN	1524800000	1806900000	1269500000	1310000000	1104600000	1185700000	1.53373e+09	1200100000	1.278	-	0.115288
S100A6	11521000000	14322000000	10694000000	11587000000	8400700000	8602000000	12179000000	9529900000	1.27798	-	0.153277
VCPIP1	76682000	87330000	61286000	58534000	57983000	59843000	7.50993e+07	5.87867e+07	1.27749	-	0.097751
USP36	62953000	48903000	61378000	43138000	51586000	40884000	5.77447e+07	4.52027e+07	1.27746	-	0.0851422
METTL13	38402000	44766000	30872000	28313000	33857000	27162000	3.80133e+07	2.97773e+07	1.27659	-	0.142271
CCT4	1738700000	2377200000	1295900000	1404400000	1139800000	1698100000	1.80393e+09	1414100000	1.27568	-	0.331212
NIF3L1	58047000	81116000	90895000	47574000	45372000	87517000	76686000	6.01543e+07	1.27482	-	0.380939
NT5C2	176470000	253640000	130570000	156380000	141860000	141840000	1.86893e+08	1.46693e+08	1.27404	-	0.329423
STX6	98562000	128600000	110850000	66217000	108470000	90647000	1.12671e+08	8.84447e+07	1.27391	-	0.182371
NQO1	510520000	317700000	333630000	364260000	293220000	255020000	3.87283e+08	3.04167e+08	1.27326	-	0.298296
HSPBP1	426600000	486540000	345590000	380350000	287940000	320570000	4.19577e+08	329620000	1.27291	-	0.140211
ATP1B3	1316100000	1087600000	1640400000	956480000	1107300000	1113700000	1.34803e+09	1059160000	1.27274	-	0.161424
EIF2B5	58414000	83667000	55399000	53197000	47042000	54926000	6.58267e+07	5.17217e+07	1.27271	-	0.203016
RRM1	75745000	92758000	35375000	65809000	49103000	45335000	6.79593e+07	5.34157e+07	1.27227	-	0.467673
VPS50	50214000	52308000	22176000	35864000	24068000	38090000	41566000	32674000	1.27214	-	0.450473
ATXN10	152210000	174900000	94514000	122770000	98363000	110410000	1.40541e+08	1.10514e+08	1.2717	-	0.295032
FHL2	83086000	86979000	57573000	61828000	59287000	57969000	7.58793e+07	5.96947e+07	1.27112	-	0.156483
LIAS	34485000		54809000	36299000	30297000	38795000	44647000	3.51303e+07	1.2709	-	0.331973
EML4	160630000	209520000	117800000	130960000	107830000	145210000	162650000	128000000	1.2707	-	0.293059
HS2ST1	388790000		362470000	387000000	226450000	273990000	375630000	2.95813e+08	1.26982	-	0.289857
NAA50	233260000	229630000	127600000	151630000	170120000	143400000	196830000	155050000	1.26946	-	0.30473
SHPK	44115000	76364000	39573000	42585000	39060000	44458000	5.33507e+07	4.20343e+07	1.26922	-	0.387798
EIF1; EIF1B	234820000	243630000	172760000	179470000	146380000	187550000	217070000	1.71133e+08	1.26843	-	0.147329
DDX20	46114000	42062000	22174000	27935000	31106000	27960000	3.67833e+07	2.90003e+07	1.26838	-	0.356417
GFM2	95297000	93164000	152060000	89314000	86997000	92204000	113507000	89505000	1.26816	-	0.282504
PPID	71276000	81329000	53746000	65607000	41576000	55565000	6.87837e+07	5.42493e+07	1.26792	-	0.244222
PTBP3	491690000	499870000	623650000	412880000	421650000	439750000	5.38403e+08	424760000	1.26755	-	0.0589493
NEK6; NEK7	27296000	33118000	27590000	23451000	22871000		2.93347e+07	23161000	1.26655	-	0.0865084
PCBP2	2427400000	2149200000	1606500000	1725400000	1489100000	1671500000	2.06103e+09	1.62867e+09	1.26547	-	0.160605
UTP3	169690000	197280000	299780000	196610000	177960000	152640000	222250000	1.75737e+08	1.26468	-	0.325884
NUP37	195240000	264350000	225510000	143070000	215810000	182930000	2.28367e+08	1.80603e+08	1.26447	-	0.17517
PSMC6	284150000	298990000	228050000	211350000	199970000	230360000	2.70397e+08	2.13893e+08	1.26417	-	0.0727788
CIAO2B	164860000	144770000	113700000	96021000	106120000	132890000	141110000	111677000	1.26355	-	0.186932
HEATR3	60580000	45574000	24858000	38996000	33167000	31596000	4.36707e+07	3.45863e+07	1.26266	-	0.439656
USP15	86839000	96530000	56936000	59100000	51883000	79462000	8.01017e+07	6.34817e+07	1.26181	-	0.315539
EEF1D	2388600000	2318300000	1354800000	1704700000	1218100000	1882100000	2.02057e+09	1.60163e+09	1.26157	-	0.34113
PPP2R1A	2972800000	3135100000	2636500000	2625500000	2240500000	2067100000	2914800000	2.31103e+09	1.26125	-	0.052253
ZNRD2	76358000	72003000	46195000	59559000	45644000	49073000	64852000	5.14253e+07	1.26109	-	0.262405
GRK2	417300000	339270000	276410000	341800000	251600000	225920000	3.44327e+08	2.73107e+08	1.26078	-	0.256211
MTX2	601490000	466340000	588010000	448640000	511790000	353040000	5.51947e+08	4.37823e+08	1.26066	-	0.144591
TWF2	123680000	121550000	62911000	85291000	74264000	84981000	1.02714e+08	81512000	1.2601	-	0.353944
GFPT1	223700000	237590000	137870000	166830000	146040000	163240000	199720000	1.58703e+08	1.25845	-	0.267102
CAPN1	880610000	902930000	757700000	785010000	590130000	644510000	847080000	6.73217e+08	1.25826	-	0.0773346
PCNA	383300000	378830000	190490000	284860000	217330000	254940000	317540000	2.52377e+08	1.2582	-	0.382448
CD63	274720000	306480000	854960000	366110000	414730000	361040000	478720000	3.80627e+08	1.25772	-	0.631354
RPL22L1	194030000	239430000	211610000	179150000		162820000	2.15023e+08	170985000	1.25756	-	0.0932465
NMD3	115660000	124830000	78770000	82527000	84465000	86964000	106420000	84652000	1.25715	-	0.198391
EEF1G	2910000000	3103600000	1667000000	2129900000	1653100000	2328600000	2560200000	2037200000	1.25672	-	0.348299
AIP	519100000	869570000	378180000	582570000	365960000	457830000	588950000	4.68787e+08	1.25633	-	0.491872
BAG5	68226000	106420000	95843000	80955000	78387000	56003000	90163000	7.17817e+07	1.25607	-	0.255761
PPP2CA	382670000	438970000	283410000	285920000	259460000	334580000	368350000	293320000	1.2558	-	0.211646
L1RE1	181460000	120030000	204360000	159930000	128680000	114550000	1.68617e+08	1.34387e+08	1.25471	-	0.296337
HARS1	223620000	237290000	182340000	197420000	148510000	166800000	2.14417e+08	170910000	1.25456	-	0.117003
PPM1A	82330000	88416000	58487000	66665000	62385000	53681000	76411000	6.09103e+07	1.25448	-	0.192446
EIF4B	619480000	670800000	402390000	479920000	400400000	469180000	5.64223e+08	4.49833e+08	1.25429	-	0.254023
DCAF13	229040000	130130000	297040000	165000000	183170000	175170000	2.18737e+08	1.74447e+08	1.25389	-	0.414923
NFXL1	43417000		63551000	40002000	62995000	25037000	53484000	42678000	1.2532	-	0.550298
LAMC1	116150000	112760000	136930000	89069000	88972000	114010000	1.21947e+08	9.73503e+07	1.25266	-	0.0939914
RPS10	2369200000	1888300000	1380300000	1367200000	1579800000	1556200000	1.87927e+09	1.50107e+09	1.25195	-	0.266782
APOBEC3G		15958000	25636000		14033000	19191000	20797000	16612000	1.25193	-	0.525071
CDK7	32420000	60044000	29189000	30177000	32495000	34562000	40551000	3.24113e+07	1.25114	-	0.455997
CCT2	1140600000	1437000000	867940000	1028900000	773800000	952090000	1.14851e+09	9.18263e+08	1.25075	-	0.271947
NAA15	203070000	237670000	157620000	180030000	112020000	186440000	1.99453e+08	1.59497e+08	1.25052	-	0.295503
VPS29	316550000	439750000	263700000	316160000	197910000	301660000	340000000	271910000	1.25041	-	0.347896
PHAX	23115000	26278000		21196000	18311000		24696500	19753500	1.25023	-	0.147215
PRMT1	427420000	612260000	342570000	331830000	318130000	455820000	460750000	3.68593e+08	1.25002	-	0.367844
SPATA5L1	19710000	24055000	34748000	23210000	24260000	15352000	26171000	2.09407e+07	1.24977	-	0.377853
COASY	95888000	135480000	81212000	81605000	74669000	93845000	1.04193e+08	83373000	1.24973	-	0.291491
HSPA14	124620000	123590000	92863000	93956000	73966000	105000000	113691000	90974000	1.24971	-	0.175594
CNOT3	77459000	84437000	41059000	52722000	50512000	59171000	6.76517e+07	54135000	1.24968	-	0.379579
RPL26	2804200000	2657100000	1525000000	2375100000	1589700000	1627600000	2.32877e+09	1.86413e+09	1.24925	-	0.386282
UBE2C		80022000	66652000		51872000	65549000	73337000	58710500	1.24913	-	0.265772
SMARCD1		13875000	17731000	12182000	13840000	11933000	15803000	1.26517e+07	1.24908	-	0.148955
PSMC2	544480000	597110000	353690000	371680000	320430000	505550000	4.98427e+08	399220000	1.2485	-	0.342816
PSMD7	316360000	461380000	180970000	246200000	215060000	306840000	319570000	2.56033e+08	1.24816	-	0.497881
PSMA3	458310000	482880000	203700000	303790000	273850000	340190000	381630000	3.05943e+08	1.24739	-	0.453645
DNAJC9	213950000	214320000	186110000	196070000	167850000	128760000	2.04793e+08	1.64227e+08	1.24702	-	0.134059
TNKS1BP1	88041000	89307000	61916000	62766000	60017000	69130000	7.97547e+07	63971000	1.24673	-	0.165813
TK1	194060000	170280000	93878000	154800000	89466000	123360000	1.52739e+08	122542000	1.24642	-	0.444382
CSRP1	338270000	329430000	262620000	302500000	206210000	237760000	3.10107e+08	2.48823e+08	1.24629	-	0.173554
CCT6A	1385200000	1473300000	1110200000	1217800000	831750000	1135200000	1322900000	1.06158e+09	1.24616	-	0.178635
PSMD5	131060000	151160000	94229000	112620000	98566000	90997000	125483000	1.00728e+08	1.24576	-	0.237387
QPCTL	31099000	24229000	38416000	28709000	27554000	18990000	31248000	2.50843e+07	1.24572	-	0.294701
PNPO	119780000	152020000	122650000	100210000	103420000	113120000	1.31483e+08	1.05583e+08	1.2453	-	0.0782793
NSMCE1		23047000	24742000	17896000		20481000	23894500	19188500	1.24525	-	0.0930536
SLC16A1	204810000	233910000	327000000	120700000	250150000	244090000	255240000	204980000	1.24519	-	0.420242
ABCE1	275270000	299630000	239940000	245270000	201480000	208320000	2.71613e+08	2.18357e+08	1.2439	-	0.0729456
MSH2	141970000	202230000	127810000	133460000	102880000	143250000	1.57337e+08	126530000	1.24347	-	0.299283
ATM	22262000	29959000	22319000	19913000		20053000	2.48467e+07	19983000	1.24339	-	0.237011
TKT	2033500000	2250000000	1468500000	1881500000	1255500000	1491000000	1.91733e+09	1.54267e+09	1.24287	-	0.274246
DTYMK	176090000	224750000	169920000	156260000	133760000	169850000	1.90253e+08	153290000	1.24113	-	0.142491
FADS1	82707000	56820000	81525000	54741000	70068000	53442000	73684000	59417000	1.24012	-	0.226284
OXR1	48388000	34167000			31377000	35219000	41277500	33298000	1.23964	-	0.391872
CHORDC1	165780000	199180000	103900000	133260000	103550000	141550000	1.56287e+08	126120000	1.23919	-	0.374397
OSTF1	189950000	246510000	129660000	164510000	126580000	166210000	1.88707e+08	1.52433e+08	1.23796	-	0.37223
CDC37	633950000	775390000	392330000	484640000	419210000	551910000	6.00557e+08	4.85253e+08	1.23761	-	0.384597
PPP1R13L	77875000	94572000	61382000	70202000	54251000	64520000	77943000	62991000	1.23737	-	0.233291
XPO1	600390000	597230000	378040000	438340000	378330000	456960000	525220000	4.24543e+08	1.23714	-	0.262832
RAD23B	660850000	663960000	398000000	529840000	444850000	419240000	574270000	4.64643e+08	1.23594	-	0.309495
WDR61	131040000	125970000	95193000	105590000	88187000	91341000	117401000	9.50393e+07	1.23529	-	0.146005
PCBP1	2953200000	3223300000	2101400000	2321100000	2122100000	2259000000	2759300000	2.23407e+09	1.2351	-	0.200597
TTC37	69890000	87345000	47213000	59112000	44909000	61524000	6.81493e+07	5.51817e+07	1.235	-	0.365677
UGP2	147720000	164090000	153150000	138860000	105590000	132180000	1.54987e+08	1.25543e+08	1.23453	-	0.0588867
QKI	56526000	75478000	47529000	53032000	44641000	47803000	5.98443e+07	48492000	1.23411	-	0.256955
RELA	63479000	105610000	58203000	55393000	68192000	60593000	75764000	6.13927e+07	1.23409	-	0.405042
PSMA7	340200000	403170000	194380000	254130000	213070000	292760000	3.12583e+08	253320000	1.23395	-	0.41983
EDF1	313630000	354440000	223660000	229310000	218670000	275420000	2.97243e+08	2.41133e+08	1.23269	-	0.256067
SHTN1	46973000	47302000	37591000	38019000	28786000	40176000	4.39553e+07	3.56603e+07	1.23261	-	0.154094
PNO1	411130000	274450000	426550000	305190000	298910000	298640000	370710000	3.00913e+08	1.23195	-	0.222603
TRMT6	60858000	33198000	49212000	37414000	43155000	35760000	47756000	3.87763e+07	1.23158	-	0.341457
WDR55	78660000	95757000	78163000	62702000	67556000	74838000	8.41933e+07	6.83653e+07	1.23152	-	0.0796768
NUCKS1	446900000	463710000	533070000	555760000	435920000	181290000	4.81227e+08	390990000	1.23079	-	0.471158
RRM2	119290000	147240000	90795000	110010000	72324000	108310000	1.19108e+08	9.68813e+07	1.22943	-	0.337334
PSME1	660240000	757100000	411030000	569800000	407030000	510420000	6.09457e+08	495750000	1.22936	-	0.373195
NECTIN1	39765000	30111000	39019000	29719000	29578000	29325000	3.62983e+07	2.95407e+07	1.22876	-	0.0950013
ASL	204770000	278180000	158700000	193460000	135300000	193520000	2.13883e+08	1.74093e+08	1.22856	-	0.374358
PRKAA1	113830000	107810000	94371000	100390000	73420000	83492000	105337000	8.57673e+07	1.22817	-	0.115077
IKBIP	91397000	75081000	108020000	70250000	78907000	74354000	9.14993e+07	7.45037e+07	1.22812	-	0.158941
PAFAH1B3	72077000	99499000	50372000	64336000	51426000	65001000	7.39827e+07	6.02543e+07	1.22784	-	0.40856
TRMT1L	43767000	56833000	54877000	45774000	42830000	38057000	5.18257e+07	4.22203e+07	1.2275	-	0.107685
CNIH4	40846000	48282000	91501000	48437000	48668000	50098000	6.02097e+07	4.90677e+07	1.22707	-	0.51961
EIF3I	453080000	465390000	310950000	326120000	296220000	379870000	4.09807e+08	334070000	1.22671	-	0.242459
RPL38	454220000	401540000	336390000	320970000	336710000	314220000	3.97383e+08	3.23967e+08	1.22662	-	0.101991
APOBEC3B	218220000	234890000	290700000	208630000	205980000	191850000	2.47937e+08	2.02153e+08	1.22648	-	0.111908
UBE2H	106720000	106820000	70609000		79023000	75456000	9.47163e+07	77239500	1.22627	-	0.344653
CCZ1; CCZ1B	39783000	41222000	20705000	27068000	22386000	33545000	3.39033e+07	2.76663e+07	1.22544	-	0.444561
POLD2	79122000	64804000	58351000	68726000	50907000	45510000	6.74257e+07	5.50477e+07	1.22486	-	0.254878
DYNC1LI1	92670000	96860000	48444000	74994000		54688000	7.93247e+07	64841000	1.22337	-	0.546668
CNOT4	23817000	18839000	14176000	16259000	15940000	14259000	18944000	15486000	1.2233	-	0.292027
STK10	81544000	111690000	70792000	74799000	75136000	65967000	8.80087e+07	7.19673e+07	1.2229	-	0.272044
ACTR1A	403090000	454740000	243060000	329850000	287610000	283180000	3.66963e+08	3.00213e+08	1.22234	-	0.365349
BICD2	83768000	81424000	50219000	53891000	51074000	71462000	7.18037e+07	58809000	1.22096	-	0.359115
TEAD1; TEAD4	62120000	108030000	104910000	71449000	74445000	79466000	9.16867e+07	75120000	1.22054	-	0.331203
MAPRE1	493820000	594460000	325130000	454980000	296710000	406700000	4.71137e+08	386130000	1.22015	-	0.405318
CDK2	84621000	118590000	68038000	79678000	68676000	73965000	9.04163e+07	7.41063e+07	1.22009	-	0.344058
EIF4E	278910000	261060000	193900000	219630000	203790000	178300000	2.44623e+08	2.00573e+08	1.21962	-	0.197634
PDAP1	276440000	288200000	199720000	195850000	196320000	234760000	2.54787e+08	2.08977e+08	1.21921	-	0.208618
MYO1E	99761000	104960000	75685000	85560000	66334000	78096000	9.34687e+07	7.66633e+07	1.21921	-	0.188482
SIRT5	56716000	57597000		55701000	46719000	38314000	57156500	4.69113e+07	1.21839	-	0.2125
PDCD6IP	201320000	218300000	169600000	187150000	151490000	145090000	1.96407e+08	1.61243e+08	1.21808	-	0.143522
PSMB7	359000000	317980000	174060000	258460000	170490000	269730000	283680000	2.32893e+08	1.21807	-	0.473509
EXOC1	49860000	70089000	35681000	46082000	38724000	42969000	5.18767e+07	4.25917e+07	1.218	-	0.414535
DYNC1H1	806770000	943990000	532580000	626140000	566250000	682400000	7.61113e+08	624930000	1.21792	-	0.338895
PSMD2	451290000	564410000	284160000	355640000	318970000	392720000	4.33287e+08	3.55777e+08	1.21786	-	0.409069
PFDN4	152150000	208750000	109220000	156820000		100530000	1.56707e+08	128675000	1.21785	-	0.558509
STRAP	316280000	467660000	201450000	227020000	225460000	356760000	3.28463e+08	2.69747e+08	1.21767	-	0.543404
GGCT	212040000	274430000	196710000	212670000	193910000	154520000	2.27727e+08	1.87033e+08	1.21757	-	0.237207
SSH3	93762000	141940000	79171000	99677000	70374000	88601000	1.04958e+08	8.62173e+07	1.21736	-	0.418544
BIRC6	50122000	51948000	24612000	50697000	32314000	21107000	4.22273e+07	34706000	1.21672	-	0.575077
EIF3F	400910000	445190000	319270000	339820000	281310000	336720000	3.88457e+08	3.19283e+08	1.21665	-	0.170793
S100A16	659220000	470640000	487810000	524050000	440870000	365190000	5.39223e+08	443370000	1.21619	-	0.274097
AVL9	62364000	86369000	69891000	57016000	63099000	59700000	7.28747e+07	5.99383e+07	1.21583	-	0.151225
RPL32	679330000	676760000	487920000	505360000	477550000	534350000	614670000	5.05753e+08	1.21536	-	0.171504
SLU7	45730000	33038000		35507000	29359000		39384000	32433000	1.21432	-	0.428165
YAP1	48098000	53104000	35813000	38852000	33252000	40780000	4.56717e+07	37628000	1.21377	-	0.224998
RBM6	11129000		34379000	12513000	18541000	25190000	22754000	18748000	1.21368	-	0.712047
WLS	29925000	36620000	52838000	26315000	38453000	33601000	3.97943e+07	3.27897e+07	1.21362	-	0.41235
MYL6	4049700000	5586500000	4389200000	3980700000	3817700000	3763100000	4.67513e+09	3.85383e+09	1.21311	-	0.155928
NRDC	38246000	40831000	26704000	35077000	23277000	28938000	3.52603e+07	2.90973e+07	1.21181	-	0.326745
NIT1	69536000		39071000	49382000	40265000		54303500	44823500	1.2115	-	0.611517
APOL2	130970000	178410000	169250000	110210000	178730000	106370000	1.59543e+08	131770000	1.21077	-	0.371742
CNBP	479300000	496950000	433340000	372180000	454430000	337770000	4.69863e+08	3.88127e+08	1.21059	-	0.107068
PC	546780000	510770000	716280000	444100000	512090000	511160000	5.91277e+08	4.89117e+08	1.20887	-	0.203303
IMPDH2	1138600000	1144100000	654440000	859130000	566630000	1005000000	9.79047e+08	8.10253e+08	1.20832	-	0.461117
COQ6	150300000		156800000	110400000	124220000	146860000	153550000	127160000	1.20753	-	0.154511
PSMC4	223360000	256530000	127680000	162210000	142030000	199050000	2.02523e+08	1.67763e+08	1.2072	-	0.455199
SPAG9	182000000	239370000	134180000	175590000	137490000	147350000	1.85183e+08	1.53477e+08	1.20659	-	0.384248
IARS1	359540000	468400000	286580000	296030000	272970000	354860000	3.71507e+08	3.07953e+08	1.20637	-	0.336065
RACK1	4265500000	4183400000	3447600000	3156800000	3039000000	3669400000	3965500000	3288400000	1.20591	-	0.104956
CPNE1	115360000	158540000	93639000	120970000	86536000	97313000	122513000	1.01606e+08	1.20576	-	0.388207
EHD4	132240000	147280000	89685000	99933000	86809000	119550000	1.23068e+08	1.02097e+08	1.2054	-	0.347018
CCNH	53209000	57220000		43924000		47737000	55214500	45830500	1.20475	-	0.0770367
PKN2	44356000	52707000	37608000	37862000	35148000	38788000	4.48903e+07	37266000	1.20459	-	0.16556
SMAD2; SMAD3	36705000	54720000	34630000	40373000	28069000	36219000	4.20183e+07	34887000	1.20441	-	0.385784
ST13; ST13P4; S	513570000	620220000	368650000	431220000	368360000	448260000	5.00813e+08	4.15947e+08	1.20403	-	0.331381
HMGB2	243180000	306100000	193650000	225930000	195010000	196440000	2.47643e+08	2.05793e+08	1.20336	-	0.286558
UNC45A	76684000	111000000	72130000	77416000	61982000	76512000	8.66047e+07	71970000	1.20334	-	0.331291
LIMA1	1420800000	1169000000	1617300000	1234900000	1109700000	1154100000	1.40237e+09	1.16623e+09	1.20248	-	0.154744
TNPO1	451880000	479780000	431160000	356770000	335220000	441580000	4.54273e+08	3.77857e+08	1.20224	-	0.0969529
DBNL	167540000	216240000	123470000	161900000	107700000	152400000	1.69083e+08	1.40667e+08	1.20201	-	0.419023
EIF4G1	821250000	870280000	562900000	645670000	589600000	640550000	7.51477e+08	6.25273e+08	1.20184	-	0.263163
PACSIN3	90159000	71269000	74589000	69493000	54591000	72331000	7.86723e+07	6.54717e+07	1.20162	-	0.174727
IQGAP3	109880000	128230000	97458000	84893000	94604000	99794000	111856000	93097000	1.2015	-	0.132397
PIP4K2C	127760000	192210000	111540000	108220000	91983000	158940000	1.43837e+08	1.19714e+08	1.2015	-	0.490817
MYL12B; MYL12A	2337200000	2216700000	1438900000	1459700000	1747700000	1781100000	1997600000	1.66283e+09	1.20132	-	0.326165
LAP3	861500000	867530000	973440000	823980000	741530000	684840000	9.00823e+08	7.50117e+08	1.20091	-	0.050162
NSA2	415860000	359940000	443080000	316490000	349370000	349140000	4.06293e+08	3.38333e+08	1.20087	-	0.0642595
CELSR1		37992000	88375000	46431000	63765000	47793000	63183500	52663000	1.19977	-	0.636959
NES	42423000	54106000	40560000	35641000	37651000	41085000	4.56963e+07	3.81257e+07	1.19857	-	0.169793
SMC2	186310000	259670000	156020000	178770000	135980000	187550000	2.00667e+08	1.67433e+08	1.19849	-	0.391803
EPN3	84446000	133740000	151510000	112280000	91552000	104880000	123232000	102904000	1.19754	-	0.386975
MRPS25	211470000	137330000	180350000	134440000	152340000	155170000	1.76383e+08	1.47317e+08	1.19731	-	0.26514
EXT1	46379000	35084000	49453000	26690000	46205000		4.36387e+07	36447500	1.1973	-	0.491574
POLR1D	139410000	120760000	98072000	66011000	136730000	96534000	119414000	9.97583e+07	1.19703	-	0.453726
MYO19	73496000	80595000	98000000	62366000	82407000	65983000	8.40303e+07	70252000	1.19613	-	0.222167
CCDC137	47391000	28432000	33017000	33021000	27661000		36280000	30341000	1.19574	-	0.493549
ACTB	29270000000	31338000000	31213000000	26210000000	25395000000	25185000000	30607000000	2.55967e+10	1.19574	-	0.00246862
NACA; NACA	1266000000	1601800000	872280000	988440000	795490000	1344100000	1.24669e+09	1.04268e+09	1.19567	-	0.48442
RPL10	1469800000	1289000000	1128600000	985640000	1089800000	1177600000	1295800000	1.08435e+09	1.19501	-	0.134886
SEMA4C	31980000	26117000	39801000	31438000	28909000	21601000	3.26327e+07	27316000	1.19464	-	0.342448
NDUFAF3	65963000	86373000	99508000	72769000	70284000	67785000	83948000	7.02793e+07	1.19449	-	0.238116
CORO1C	1448000000	1359700000	1359300000	1184700000	1358500000	946830000	1389000000	1.16334e+09	1.19397	-	0.140257
EIF3E	586320000	686430000	490330000	515030000	397070000	565070000	5.87693e+08	492390000	1.19355	-	0.274883
PRRC2C	275850000	303720000	209690000	216390000	208570000	236370000	2.63087e+08	2.20443e+08	1.19344	-	0.216509
NLE1	144100000	120750000	159800000	121140000	131890000	102870000	141550000	1.18633e+08	1.19317	-	0.180839
PRKD2	24632000	35263000	34126000	30010000	24403000	24395000	3.13403e+07	2.62693e+07	1.19304	-	0.258634
UTP15	229320000	177940000	273140000	198190000	213270000	158890000	226800000	1.90117e+08	1.19295	-	0.314647
RPL27A	1864200000	1800200000	1178600000	1166800000	1223900000	1669300000	1.61433e+09	1.35333e+09	1.19286	-	0.388856
LRBA	43566000	51241000	31342000	38472000	29799000	37583000	4.20497e+07	3.52847e+07	1.19173	-	0.351159
LARS1	255360000	279510000	200070000	206140000	187480000	223350000	244980000	2.05657e+08	1.19121	-	0.200632
REXO4	122400000	150300000	122930000	103440000	94503000	134190000	1.31877e+08	110711000	1.19118	-	0.234766
MTM1	76740000		65302000	64044000	67268000	47587000	71021000	59633000	1.19097	-	0.292829
DIS3	124780000	149730000	103690000	103200000	92292000	122150000	1.26067e+08	1.05881e+08	1.19065	-	0.273345
PPME1	78973000	97165000	62152000	79436000	48999000	71710000	79430000	66715000	1.19059	-	0.403551
HSPB1	5224100000	5729100000	3394000000	4303100000	3569600000	4181200000	4782400000	4.01797e+09	1.19025	-	0.362707
MMAB	104930000	42654000	102480000	63649000	88653000	57838000	8.33547e+07	7.00467e+07	1.18999	-	0.585214
NIP7	154610000	89013000	146830000	94834000	140170000	93138000	130151000	1.09381e+08	1.18989	-	0.465832
BPNT1	148760000	144080000	128000000	144140000	102720000	106850000	140280000	1.17903e+08	1.18979	-	0.200027
ILK	66711000	67976000	51839000	51809000	47478000	57513000	6.21753e+07	5.22667e+07	1.18958	-	0.170634
RPS15	286360000	285830000	169930000	166840000	171590000	285570000	2.47373e+08	208000000	1.18929	-	0.512352
TRIP6	174960000	160950000	119510000	137260000	112070000	133720000	1.51807e+08	1.27683e+08	1.18893	-	0.260368
YIF1A	250350000	201520000	293010000	215860000	213030000	197750000	2.48293e+08	208880000	1.18869	-	0.21845
CLUH	146260000	164650000	94400000	118300000	94125000	128770000	1.35103e+08	1.13732e+08	1.18791	-	0.412766
C1QBP	7454300000	6490200000	12606000000	8554500000	6944700000	6856000000	8.85017e+09	7.45173e+09	1.18767	-	0.518391
GCA	96982000	97819000	43349000	72962000	50835000	76788000	7.93833e+07	6.68617e+07	1.18728	-	0.560544
VPS37B	48389000	32580000	34816000	40781000	17314000	39433000	38595000	3.25093e+07	1.1872	-	0.539015
UTP6	216040000	205410000	288610000	195270000	203670000	199200000	2.36687e+08	199380000	1.18711	-	0.228374
VPS26A	217300000	269870000	160580000	188670000	151960000	205400000	2.15917e+08	182010000	1.18629	-	0.39098
ENG	63223000	78988000	65162000	43649000	69278000	61897000	6.91243e+07	5.82747e+07	1.18618	-	0.298656
MIGA1	32518000	28136000	31785000	17595000	34369000		30813000	25982000	1.18594	-	0.510742
NAA10	167900000	200900000	115560000	130570000	129960000	147910000	1.61453e+08	1.36147e+08	1.18588	-	0.37772
PPP4C	146800000	157410000	99975000	123760000	93420000	123960000	1.34728e+08	1.13713e+08	1.18481	-	0.360185
SELENBP1	29216000	46724000	21025000	26436000	30060000	25358000	3.23217e+07	2.72847e+07	1.18461	-	0.549291
RYBP	46010000	26937000	35529000	29155000	30121000	32314000	3.61587e+07	30530000	1.18437	-	0.371212
WDR26	45543000	90024000	40925000	40737000		58611000	5.88307e+07	49674000	1.18434	-	0.695996
TOPBP1	33227000	36875000	19302000	21447000	22329000	31740000	2.98013e+07	25172000	1.18391	-	0.502332
HSPA4L	69653000	92123000	51888000	57429000	57986000	65061000	7.12213e+07	6.01587e+07	1.18389	-	0.405097
RAB43	75307000	99475000	79274000	56150000	95410000	63049000	8.46853e+07	7.15363e+07	1.18381	-	0.407719
UBE2I	511050000	498510000	385760000	404020000	368780000	405980000	4.65107e+08	3.92927e+08	1.1837	-	0.15798
DLG3	314460000	271470000	399150000	288930000	308400000	235090000	328360000	2.77473e+08	1.18339	-	0.306496
FTO		19705000	11117000	15758000	10296000		15411000	13027000	1.183	-	0.685545
RPS6KA1	61538000	68837000	60581000	50316000	46091000	65053000	63652000	53820000	1.18268	-	0.194258
DNAJC2	127280000	157050000	99714000	122290000	83049000	119420000	1.28015e+08	108253000	1.18255	-	0.396338
CYB561	121080000		172790000	144270000		104400000	146935000	124335000	1.18177	-	0.560359
SLC29A1	238140000	147910000	172600000	165720000	163010000	144010000	1.86217e+08	157580000	1.18173	-	0.360789
MYH9	8986600000	9750400000	7240500000	7265900000	7077400000	7641400000	8.65917e+09	7.32823e+09	1.18162	-	0.155246
TOP2A	676120000	613190000	818660000	587890000	683140000	514210000	7.02657e+08	595080000	1.18078	-	0.239971
VMA21	38582000	34638000	64955000		39558000	38497000	4.60583e+07	39027500	1.18015	-	0.607392
ZC3HC1	54217000	64553000	51759000	41246000	48478000	54837000	56843000	48187000	1.17963	-	0.193719
DDX19A	251990000	329130000	217250000	242560000	217170000	217070000	2.66123e+08	225600000	1.17962	-	0.300806
JMJD6	25172000		12851000	16061000	16482000	15825000	19011500	1.61227e+07	1.17918	-	0.574433
HK1	1172400000	992160000	1224100000	934590000	1013000000	926880000	1.12955e+09	9.58157e+08	1.17888	-	0.0856871
APP		52405000	67594000	52366000	57695000	42759000	59999500	50940000	1.17785	-	0.339375
TUBG1; TUBG2	110160000	152930000	84488000	94244000	85430000	115740000	1.15859e+08	9.84713e+07	1.17658	-	0.471609
BAP18	106710000	139090000	90518000	98340000	74764000	112740000	112106000	9.52813e+07	1.17658	-	0.404437
PPP1CB	172540000	204520000	168810000	174770000	140700000	148490000	1.81957e+08	1.54653e+08	1.17655	-	0.149274
NPM1	10634000000	13660000000	12541000000	10456000000	10732000000	10127000000	1.22783e+10	1.04383e+10	1.17627	-	0.110525
PPP2R5C	113600000	104910000	91976000	97717000	80852000	85435000	1.03495e+08	8.80013e+07	1.17607	-	0.12661
PDK1	76175000	75076000	96034000	68976000	77030000	64302000	8.24283e+07	7.01027e+07	1.17582	-	0.187341
TCEA1	98601000	135720000	75791000	96525000	72834000	94394000	1.03371e+08	8.79177e+07	1.17577	-	0.462386
WDR1	731260000	784770000	551860000	630410000	572580000	555810000	6.89297e+08	5.86267e+08	1.17574	-	0.236079
COG3	35484000		46295000	28756000	31108000	44519000	40889500	3.47943e+07	1.17518	-	0.476451
EIF3G	1050700000	1065400000	685200000	864770000	686940000	832690000	9.33767e+08	794800000	1.17484	-	0.364203
CALD1	189280000	177500000	166620000	174320000	147580000	132380000	177800000	1.51427e+08	1.17417	-	0.130548
NFIC	48943000	38764000	51736000	35651000	48944000	34174000	46481000	3.95897e+07	1.17407	-	0.323936
RBM8A	650740000	510180000	896760000	623320000	541740000	588190000	6.85893e+08	5.84417e+08	1.17364	-	0.428926
CSNK2A2	205430000	237290000	137920000	144240000	138060000	212470000	1.93547e+08	1.64923e+08	1.17356	-	0.490738
GSR	223200000	237800000	197150000	191470000	162200000	207200000	2.19383e+08	1.86957e+08	1.17344	-	0.141803
BRIX1	1256000000	1081700000	1733200000	1008100000	1318200000	1144500000	1.35697e+09	1.15693e+09	1.1729	-	0.403662
RASA1	27213000	48126000	21414000	26232000	27367000	28894000	32251000	2.74977e+07	1.17286	-	0.590981
CRIP2	279890000	314720000	176710000	271840000	181040000	204840000	2.57107e+08	219240000	1.17272	-	0.487391
RPA2	348420000	336800000	345430000	312010000	351620000	215360000	343550000	2.92997e+08	1.17254	-	0.28121
DUS2	85925000	104880000	86757000	77212000	79390000	80126000	9.25207e+07	7.89093e+07	1.17249	-	0.0948249
SHC1	100050000	139130000	92315000	93063000	97148000	92525000	1.10498e+08	9.42453e+07	1.17245	-	0.326898
KLK6	74054000	97910000	105170000	62940000	80543000	92941000	92378000	78808000	1.17219	-	0.349174
MAP4K4	77171000	82393000	72120000	64628000	54912000	78138000	77228000	6.58927e+07	1.17203	-	0.198304
LIG1	64190000	75047000	33057000	54307000	35949000	56750000	5.74313e+07	49002000	1.17202	-	0.584534
HLA-A	483940000	492920000	719800000	469550000	495930000	483280000	5.65553e+08	482920000	1.17111	-	0.346628
PUS1	151270000	105540000	155570000	131060000	103510000	117650000	137460000	1.17407e+08	1.1708	-	0.324719
NUBP1	81669000	96060000	86670000	100010000	82330000	43491000	88133000	75277000	1.17078	-	0.496744
ECI2	157500000	132680000	217630000	156570000	138950000	138300000	169270000	1.44607e+08	1.17055	-	0.395216
ACSL3	759000000	582200000	898470000	629840000	733720000	550060000	7.46557e+08	6.37873e+08	1.17038	-	0.362507
CD47	735440000	1115900000	1045800000	713230000	894250000	868060000	9.65713e+08	825180000	1.17031	-	0.339955
MRPS5	106010000	96829000	179460000	100730000	111160000	114810000	127433000	108900000	1.17018	-	0.522657
TELO2	42678000	55312000	29465000	33331000	37722000	37893000	42485000	3.63153e+07	1.16989	-	0.462994
AIDA	69884000	85550000	89974000		67017000	72830000	8.18027e+07	69923500	1.16989	-	0.241513
EIF2A	209890000	210250000	165280000	158540000	155960000	186020000	195140000	166840000	1.16962	-	0.186289
SPATA5	55399000	72247000	61575000	49143000	62576000	50065000	6.30737e+07	53928000	1.16959	-	0.235499
EIF2D	36022000	27270000	25232000	24523000	28871000	22329000	29508000	25241000	1.16905	-	0.327382
BAG3	81219000	109790000	56319000	71605000	56590000	83434000	8.24427e+07	70543000	1.16869	-	0.529154
EIF2B1	241320000	222340000	150750000	205020000	134910000	186060000	2.04803e+08	175330000	1.1681	-	0.442603
DSTN	920640000	754660000	792360000	762850000	764520000	587380000	8.22553e+08	7.04917e+08	1.16688	-	0.202779
TMEM65	51815000	53207000	53134000	47017000	40151000	48381000	5.27187e+07	45183000	1.16678	-	0.0435263
LRRC47	149930000	161820000	103680000	114140000	103920000	138120000	1.38477e+08	1.18727e+08	1.16635	-	0.388341
XRCC6	2561900000	2709000000	2259200000	2298600000	2045100000	2115300000	2.51003e+09	2153000000	1.16583	-	0.0792164
STAT3	138250000	152710000	88355000	119630000	96167000	109810000	1.26438e+08	1.08536e+08	1.16495	-	0.434811
USP48	53395000	36378000	39867000	44158000	42185000	24946000	4.32133e+07	3.70963e+07	1.1649	-	0.487632
PRXL2A	335300000	455380000	414730000	366370000	288060000	380940000	4.01803e+08	3.45123e+08	1.16423	-	0.281336
FOXK1	118810000	125370000	82096000	97687000	87857000	94757000	1.08759e+08	9.34337e+07	1.16402	-	0.328321
GET3	313180000	354310000	382080000	318460000	299710000	284010000	3.49857e+08	3.00727e+08	1.16337	-	0.0928822
PSMA1	766440000	869630000	441450000	487420000	503180000	795470000	6.92507e+08	5.95357e+08	1.16318	-	0.583986
PDXDC1	126880000	96977000	56127000	83636000	70288000	86810000	93328000	8.02447e+07	1.16304	-	0.569171
GJA1	51833000	61998000	65221000	53231000		49409000	59684000	51320000	1.16298	-	0.219136
GALE	153880000	166380000	99331000	154840000	102200000	103840000	1.39864e+08	1.20293e+08	1.16269	-	0.506852
CAND1	232580000	257280000	177150000	204870000	165340000	203780000	2.22337e+08	191330000	1.16206	-	0.315179
MAN1A2	93699000	56486000	156930000	83740000	118340000	62299000	1.02372e+08	8.81263e+07	1.16165	-	0.693031
SH3GL1	74227000	95124000	64924000	67018000	70691000	64030000	7.80917e+07	6.72463e+07	1.16128	-	0.300822
ANKRD17	37056000	35985000	25075000	25770000	24811000	33912000	3.27053e+07	2.81643e+07	1.16123	-	0.397199
NCK1	18381000	24600000	17132000	19216000		15296000	2.00377e+07	17256000	1.1612	-	0.463638
FCF1	87459000	48611000	60759000	43814000	53412000	72320000	6.56097e+07	5.65153e+07	1.16092	-	0.55685
EIF3M	294710000	288850000	251590000	223400000	207770000	288260000	2.78383e+08	239810000	1.16085	-	0.241756
VPS35	289830000	330710000	247310000	242250000	232350000	273430000	2.89283e+08	2.49343e+08	1.16018	-	0.21416
SEC63	432300000	428450000	640730000	366230000	452740000	475400000	5.00493e+08	4.31457e+08	1.16001	-	0.424013
WDR89	45546000	77483000	69832000	54665000	56576000	55052000	64287000	55431000	1.15977	-	0.410469
ISOC2	1327200000	1552800000	2680900000	1505200000	1694400000	1595400000	1.85363e+09	1.59833e+09	1.15973	-	0.578078
FUBP1	234900000	320180000	206540000	197990000	197430000	261450000	2.53873e+08	2.18957e+08	1.15947	-	0.434295
HERC2	36991000	33503000	31816000	27569000	30533000	30137000	3.41033e+07	29413000	1.15946	-	0.0582988
HMGA1	4347800000	4201500000	6221400000	4126600000	4670000000	3943700000	4.92357e+09	4.24677e+09	1.15937	-	0.379629
RPLP2	4402500000	4425600000	3955200000	4674900000	2640200000	3713300000	4261100000	3.67613e+09	1.15913	-	0.389964
XPC	22522000	16743000	23217000	17322000	19912000	16705000	2.08273e+07	1.79797e+07	1.15838	-	0.278885
IPO9	111660000	119020000	77487000	107870000	77036000	81134000	1.02722e+08	88680000	1.15835	-	0.430666
TRIM56	49787000	50157000	37315000	36042000	37279000	45210000	45753000	3.95103e+07	1.158	-	0.2885
KEAP1	70278000	100790000	71907000	55047000	66658000	88129000	8.09917e+07	6.99447e+07	1.15794	-	0.470078
GTPBP1	70933000	61800000	36387000	45957000	41362000	58759000	5.63733e+07	4.86927e+07	1.15774	-	0.543158
PGS1	27642000	18264000	28020000	20804000	19689000	23361000	24642000	2.12847e+07	1.15773	-	0.375633
NIT2	106840000	97259000	91241000	88092000	82701000	84331000	9.84467e+07	8.50413e+07	1.15763	-	0.0495926
RPL37A	558310000	580000000	459230000	545170000	413280000	422160000	5.32513e+08	4.60203e+08	1.15713	-	0.269856
GLE1	62225000	58071000		53260000	64985000	37707000	60148000	51984000	1.15705	-	0.486515
GCN1	248500000	279770000	163060000	204200000	177490000	215960000	2.30443e+08	1.99217e+08	1.15675	-	0.442667
PSMD6	251860000	247640000	140330000	204240000	150200000	198990000	2.13277e+08	1.84477e+08	1.15612	-	0.514776
TRAPPC3	112210000	129460000	68773000	110800000	68448000		103481000	89624000	1.15461	-	0.656303
ARID1B	65646000		88082000	61403000	81046000	57294000	76864000	66581000	1.15444	-	0.475069
HEBP1	26231000		28137000		25860000	21237000	27184000	23548500	1.15438	-	0.28314
FLAD1	109570000	75408000	124590000	97469000	88833000	81866000	1.03189e+08	8.93893e+07	1.15438	-	0.416275
APLP2	218260000	302600000	243240000	203780000	225360000	232790000	254700000	2.20643e+08	1.15435	-	0.267827
HSD17B11	169510000	144360000	213850000	152220000	169280000	135690000	1.75907e+08	1.52397e+08	1.15427	-	0.355235
ANKRD22	166270000	166210000	176730000	154070000	154920000	132180000	1.69737e+08	1.47057e+08	1.15423	-	0.0509461
ACSL4	422930000	411940000	483120000	360880000	399890000	381470000	439330000	3.80747e+08	1.15386	-	0.0776951
DNAJC13	156710000	139060000	194170000	138370000	156990000	129250000	1.63313e+08	1.41537e+08	1.15386	-	0.297176
COA1		87430000	107480000	81466000	88416000	83501000	97455000	84461000	1.15385	-	0.199938
HIP1R	134920000	106580000	102180000	94073000	98199000	105590000	114560000	9.92873e+07	1.15382	-	0.230147
ECPAS	47457000	67849000	36409000	43785000	47683000	40042000	5.05717e+07	4.38367e+07	1.15364	-	0.516202
IMP4	150000000	155120000	198260000	128450000	175070000	132880000	1.67793e+08	1.45467e+08	1.15348	-	0.354303
ARHGEF7	48843000		40059000	36927000	39756000	38965000	44451000	3.85493e+07	1.15309	-	0.185643
GET4	55967000	61073000	41854000	50086000	29554000	58218000	5.29647e+07	4.59527e+07	1.15259	-	0.532802
EPS8L2	100750000	127530000	69755000	87053000	76628000	94915000	99345000	8.61987e+07	1.15251	-	0.494603
SSR4	1438200000	1400100000	2137700000	1521500000	1249500000	1546700000	1.65867e+09	1.43923e+09	1.15247	-	0.442883
MARS2	65474000	64692000	94868000	65250000	62184000	67891000	7.50113e+07	6.51083e+07	1.1521	-	0.380947
EIF2B3	113070000	156690000	85519000	116220000	82394000	109820000	1.18426e+08	1.02811e+08	1.15188	-	0.537317
RALGAPB	26331000	32092000	26527000	31686000	18381000	23686000	2.83167e+07	2.45843e+07	1.15182	-	0.43472
GALNT3	328540000	286520000	382480000	276790000	251820000	337580000	3.32513e+08	288730000	1.15164	-	0.309861
BRAT1	45988000	43407000	41229000	40695000	34050000	38714000	4.35413e+07	3.78197e+07	1.15129	-	0.0758525
PEX3	73491000	49736000	81224000	63836000	71982000	41768000	6.81503e+07	5.91953e+07	1.15128	-	0.531329
CDC23	51267000	51342000	37826000	36897000	38693000	46460000	4.68117e+07	4.06833e+07	1.15063	-	0.317172
TAOK3	46879000	54440000	45433000	53683000	45028000	28848000	4.89173e+07	4.25197e+07	1.15046	-	0.457918
OAS3	312660000	316930000	267840000	255080000	263870000	261360000	2.99143e+08	2.60103e+08	1.15009	-	0.0702305
ABCF1	237840000	259760000	182450000	226090000	175160000	190830000	2.26683e+08	197360000	1.14858	-	0.3463
PCBD2		65264000	61642000	61654000	54344000	49747000	63453000	5.52483e+07	1.14851	-	0.177515
CAVIN3	878590000	577110000	923980000	600810000	788260000	682960000	7.93227e+08	6.90677e+08	1.14848	-	0.446585
ANO6	63481000	45231000	81996000	56573000	56381000	53171000	6.35693e+07	55375000	1.14798	-	0.485344
LYPLAL1	72385000	40751000	63249000	59466000	49953000	44232000	58795000	51217000	1.14796	-	0.506455
BYSL	157500000	152460000	164450000	132660000	140560000	140200000	1.58137e+08	1.37807e+08	1.14753	-	0.00931184
ITGA5	105980000	134340000	146980000	102290000	115600000	119650000	129100000	1.12513e+08	1.14742	-	0.277528
DIAPH1	442070000	420900000	285890000	371780000	300720000	329010000	3.82953e+08	3.33837e+08	1.14713	-	0.407302
MORF4L2	113410000	134530000	115550000	105500000	144620000	66760000	1.21163e+08	1.05627e+08	1.14709	-	0.543965
SUGT1	405600000	621980000	338520000	402550000	372840000	415920000	4.55367e+08	3.97103e+08	1.14672	-	0.53737
NOL6	783840000	770620000	875450000	630120000	730450000	758470000	809970000	7.06347e+08	1.1467	-	0.112155
MFN1	137590000	155060000	117570000	161600000	140640000	55589000	136740000	1.19276e+08	1.14641	-	0.636259
SNAPIN	53481000	45386000	27176000	32066000	40119000	37808000	4.20143e+07	3.66643e+07	1.14592	-	0.546849
PLXNA1	35057000	34170000	53525000	35962000	33976000	37185000	4.09173e+07	3.57077e+07	1.1459	-	0.459883
LRRFIP1	196120000	203820000	130570000	175170000	142140000	145660000	1.76837e+08	1.54323e+08	1.14588	-	0.427013
PSMB3	342360000	481020000	232340000	332630000	269560000	319420000	3.51907e+08	3.07203e+08	1.14552	-	0.580644
EIF3A	833210000	844990000	600850000	647120000	533500000	809430000	7.59683e+08	663350000	1.14522	-	0.441312
DIMT1	126630000	103920000	95596000	96330000	82761000	105770000	1.08715e+08	9.49537e+07	1.14493	-	0.294893
MANEA	46987000		62317000	48557000	49982000	44745000	54652000	4.77613e+07	1.14427	-	0.338052
NOSIP	34576000	45926000	36107000	28837000	36939000	36145000	3.88697e+07	3.39737e+07	1.14411	-	0.32744
DHCR7	473580000	373560000	550940000	406580000	402000000	413420000	4.66027e+08	4.07333e+08	1.14409	-	0.317634
HEATR5B	32841000	36056000	20739000	18383000	22119000	37874000	2.98787e+07	2.61253e+07	1.14367	-	0.646339
SRP19	138160000		116310000	106070000	116460000		127235000	111265000	1.14353	-	0.317626
CHMP4B	249730000	177220000	157250000	245110000	117480000	148380000	1.94733e+08	1.70323e+08	1.14332	-	0.635207
EHD1	487860000	440760000	317360000	402050000	345120000	343230000	4.15327e+08	3.63467e+08	1.14268	-	0.394225
SCD	538530000	745210000	801230000	568490000	722960000	533190000	694990000	6.08213e+08	1.14267	-	0.429708
GLUL	262530000	293020000	173480000	213150000	171240000	253670000	243010000	2.12687e+08	1.14257	-	0.519946
NCAPD2	127360000	148740000	87671000	107940000	94153000	116330000	121257000	106141000	1.14241	-	0.471329
CISD3	111530000	104870000	143330000	117280000	105260000	92403000	119910000	104981000	1.14221	-	0.342398
LRRC40	81326000	86608000	65828000	75717000	76086000	52906000	7.79207e+07	6.82363e+07	1.14192	-	0.382564
WAPL	86767000	128020000	60112000	87424000	66963000	86390000	91633000	80259000	1.14172	-	0.614304
PSMD11	3292300000	3710900000	1858600000	2680900000	2193800000	2888300000	2.95393e+09	2.58767e+09	1.14154	-	0.572967
COMTD1	126400000		114140000		123000000	87764000	120270000	105382000	1.14128	-	0.508514
PPOX	52796000	64824000	82745000		64219000	52937000	6.67883e+07	58578000	1.14016	-	0.542785
PSMD12	152770000	174260000	89273000	113550000	116280000	135700000	1.38768e+08	1.21843e+08	1.1389	-	0.557056
EIF1AX; EIF1AY	184310000	232060000	147350000	166190000	149770000	179100000	1.87907e+08	165020000	1.13869	-	0.427564
RIC8A	59074000	59897000	38594000	47697000	43451000	47226000	5.25217e+07	4.61247e+07	1.13869	-	0.418316
FAM98A	168140000	135530000	143470000	132600000	129320000	130790000	1.49047e+08	1.30903e+08	1.1386	-	0.139694
ATP6V1G1	86744000	117280000	108680000	94340000	83168000	97172000	1.04235e+08	91560000	1.13843	-	0.275623
HINT1	202880000	67783000	134120000	148590000	99750000	107350000	1.34928e+08	1.18563e+08	1.13802	-	0.715705
CFL1	4046800000	4099200000	3612900000	3667800000	2786300000	3880700000	3.91963e+09	3.44493e+09	1.1378	-	0.26742
PSMB6	393140000	460350000	233210000	309750000	210900000	434470000	3.62233e+08	3.18373e+08	1.13776	-	0.663075
MLH1	23971000	28394000	21083000	19703000	17291000	27580000	2.44827e+07	2.15247e+07	1.13742	-	0.475938
PPP3CA	172010000	205120000	161150000	135720000	156060000	181580000	1.79427e+08	1.57787e+08	1.13715	-	0.312293
CYP51A1	138550000	103650000	138570000	107860000	119180000	107930000	1.26923e+08	1.11657e+08	1.13673	-	0.279986
FKBP11	171010000	189530000	268660000	171800000	211380000	170390000	2.09733e+08	1.84523e+08	1.13662	-	0.485248
ZC3HAV1	261840000	243380000	218990000	201160000	230280000	205840000	2.41403e+08	2.12427e+08	1.13641	-	0.13202
LEMD2	76073000	60856000	73643000	62675000	60022000	62620000	7.01907e+07	6.17723e+07	1.13628	-	0.154342
RPL7L1	173150000	196020000	190910000	151030000	192940000	149100000	1.86693e+08	1.64357e+08	1.1359	-	0.232604
IRF2BP2	99544000	129160000	48391000	92950000	61516000	89542000	92365000	81336000	1.1356	-	0.688873
ELP1	105380000	116530000	67720000	97973000	67299000	89852000	9.65433e+07	8.50413e+07	1.13525	-	0.5444
SLX9	114970000	141670000	124490000	80142000	105030000	150570000	1.27043e+08	111914000	1.13519	-	0.53034
OCIAD2	557530000	631640000	712620000	526780000	611620000	537120000	633930000	5.58507e+08	1.13504	-	0.221655
DDB2	26235000	25553000	24636000	20462000	24509000	22366000	2.54747e+07	2.24457e+07	1.13495	-	0.0736384
TRIM27	24237000	22492000	30513000	24427000	25105000	18532000	2.57473e+07	22688000	1.13484	-	0.394193
RNF114	75356000	78054000	61425000	66919000		59290000	7.16117e+07	63104500	1.13481	-	0.324425
PSMC1	502560000	651420000	332080000	483680000	284080000	542030000	4.95353e+08	4.36597e+08	1.13458	-	0.652323
RHOA; RHOC	1625200000	1404100000	1887100000	1616600000	1457900000	1260300000	1638800000	1.44493e+09	1.13417	-	0.326452
PRKCI	19926000	20920000		19376000	13647000	21014000	20423000	1.80123e+07	1.13383	-	0.467758
DMAC2L	62887000	66986000	69858000	59478000	61176000	55567000	66577000	5.87403e+07	1.13341	-	0.0401625
RAB32	44098000	54252000	84434000	39220000	84843000	37232000	60928000	53765000	1.13323	-	0.734694
ABR	32214000	27449000		33138000	21638000	24210000	29831500	2.63287e+07	1.13304	-	0.521285
SMC4	209290000	221660000	130960000	183310000	130070000	182570000	1.87303e+08	1.65317e+08	1.133	-	0.546566
SLC16A3	1372300000	1063400000	1221600000	986900000	1134300000	1108600000	1219100000	1076600000	1.13236	-	0.22766
RPS19BP1	70772000	53026000	82624000	58528000	73088000	50730000	6.88073e+07	60782000	1.13203	-	0.499143
TCTN3	34103000		43544000	37542000	32524000	32823000	38823500	3.42963e+07	1.132	-	0.349772
EIF3H	345990000	295110000	286230000	269240000	222330000	327660000	309110000	2.73077e+08	1.13195	-	0.369966
PSMB5	345600000	369360000	281690000	299310000	240640000	340660000	3.32217e+08	2.93537e+08	1.13177	-	0.378323
ZNF512B	61321000	50287000	62729000	47929000	70686000	35431000	5.81123e+07	5.13487e+07	1.13172	-	0.573364
KPNB1	12993000000	13733000000	11120000000	11130000000	10644000000	11670000000	1.26153e+10	11148000000	1.13162	-	0.15262
PTGES3	897370000	501100000	397810000	566180000	508090000	513720000	598760000	529330000	1.13117	-	0.67424
UBE2O	136960000	164370000	99619000	132530000	106040000	115930000	1.3365e+08	1.18167e+08	1.13103	-	0.48802
TLN1	260930000	292650000	179430000	239050000	196390000	212660000	2.44337e+08	2.16033e+08	1.13101	-	0.475004
RPL19	3415500000	2308200000	2263600000	2520700000	2336400000	2206500000	2.66243e+09	2.35453e+09	1.13077	-	0.47147
SYVN1	214980000	163000000	230310000	187590000	173960000	176650000	2.02763e+08	179400000	1.13023	-	0.323994
CAST	223280000	270700000	156840000	214930000	165430000	195570000	216940000	1.91977e+08	1.13003	-	0.526476
RBM12	102910000	145110000	55274000	105080000	75018000	88336000	101098000	89478000	1.12986	-	0.69298
NUDT8	78235000	78568000	85613000	38963000	78327000	97331000	8.08053e+07	7.15403e+07	1.12951	-	0.621736
EIF4G2	120320000	136310000	82233000	97219000	87031000	115770000	1.12954e+08	1.00007e+08	1.12947	-	0.514186
PRC1	36129000	31480000	33088000	28144000	31709000	29360000	3.35657e+07	2.97377e+07	1.12873	-	0.0898449
NEK9	35900000	47381000	26085000	38195000	27009000	31773000	3.64553e+07	3.23257e+07	1.12775	-	0.584624
SPR	175970000	248030000	187020000	210650000	198220000	133260000	2.03673e+08	180710000	1.12707	-	0.522802
FLNB	615580000	651550000	472440000	513970000	504250000	525420000	5.79857e+08	5.14547e+08	1.12693	-	0.301078
OVCA2	73452000	76541000	79623000	83347000	61904000	58512000	7.65387e+07	67921000	1.12688	-	0.340755
PSME3IP1	47979000	29612000	18534000	27393000		29480000	3.20417e+07	28436500	1.12678	-	0.766917
VARS2	44885000	61656000	58248000	50821000	53918000	41511000	5.49297e+07	48750000	1.12676	-	0.384341
NFS1	170310000	124640000	215500000	172530000	167680000	112820000	170150000	151010000	1.12675	-	0.587275
CAPZB	564930000	564050000	401430000	490500000	412370000	455820000	5.10137e+08	4.52897e+08	1.12639	-	0.385922
STAT1	186560000	253870000	134840000	182120000	158900000	169920000	1.91757e+08	1.70313e+08	1.12591	-	0.574321
AGFG1	107420000	148020000	140440000	134130000	94192000	123710000	131960000	117344000	1.12456	-	0.445132
WDR43	335880000	209120000	355680000	289940000	297980000	213180000	3.00227e+08	2.67033e+08	1.1243	-	0.56701
PABPC4	354500000	464180000	284940000	304810000	288130000	388850000	3.67873e+08	3.27263e+08	1.12409	-	0.540573
TBC1D4	15825000	22311000	14163000	14460000	12858000	19226000	17433000	1.55147e+07	1.12365	-	0.573821
USP7	590210000	608640000	412690000	474800000	444330000	516050000	537180000	4.78393e+08	1.12288	-	0.422374
NOLC1	1456800000	999770000	1285200000	1066000000	1246700000	1022000000	1.24726e+09	1.11157e+09	1.12207	-	0.416767
PRDX2	1026500000	1115200000	457360000	889820000	633470000	793290000	8.66353e+08	7.72193e+08	1.12194	-	0.689682
DBN1	189340000	137100000	207500000	173150000	154780000	148030000	177980000	1.58653e+08	1.12182	-	0.436846
TFB1M	83166000	88956000	112180000	67053000	85088000	101440000	9.47673e+07	84527000	1.12115	-	0.484651
MAP4	224410000	285710000	132510000	214850000	168300000	190190000	214210000	1.91113e+08	1.12085	-	0.645487
PSMC5	322130000	445090000	208620000	300310000	267220000	303200000	325280000	2.90243e+08	1.12071	-	0.639504
PLIN3	351720000	429800000	311820000	366080000	335710000	273810000	3.64447e+08	325200000	1.12068	-	0.422986
MYBBP1A	690350000	598610000	605430000	494410000	539430000	657080000	6.31463e+08	563640000	1.12033	-	0.298173
SLC7A1	144540000	91498000	167090000	131460000	126570000	101800000	134376000	1.19943e+08	1.12033	-	0.583228
NECTIN2	57363000	44523000	59667000	55845000	50771000	37607000	53851000	4.80743e+07	1.12016	-	0.466898
SHMT2	3638100000	3609100000	4913200000	3365500000	3662000000	3831000000	4.05347e+09	3619500000	1.1199	-	0.390385
MRPS26	242080000	212480000	362720000	241240000	250910000	237760000	2.72427e+08	2.43303e+08	1.1197	-	0.561991
HGS	96495000	129640000	71941000	79479000	84869000	101960000	9.93587e+07	8.87693e+07	1.11929	-	0.588719
RETREG2	49172000	63169000	69665000	49728000	57232000	55657000	6.06687e+07	5.42057e+07	1.11923	-	0.373945
BCAR1	140250000	157480000	90687000	132430000	100800000	113820000	1.29472e+08	1.15683e+08	1.1192	-	0.565208
CLDN7	225370000	241000000	253470000	189010000	233790000	220520000	2.39947e+08	214440000	1.11895	-	0.176723
RPS12	4990200000	5845900000	4319800000	4125100000	4273000000	5147400000	5.05197e+09	4.51517e+09	1.11889	-	0.380238
PGM3	42619000	22977000	22379000	25759000	25537000	27345000	29325000	2.62137e+07	1.11869	-	0.665317
RPS27	1528700000	2135400000	1184600000	1746600000	1535500000	1053300000	1.61623e+09	1.44513e+09	1.1184	-	0.646382
SULT1A3; SULT1A4; SULT1A1	99186000	98100000	72686000	95024000		65964000	8.99907e+07	80494000	1.11798	-	0.584854
PCDH1	109170000	101580000	82896000	87330000	84726000	90617000	97882000	8.75577e+07	1.11791	-	0.265933
POLRMT	99515000	104070000	127100000	91200000	97771000	107200000	1.10228e+08	9.87237e+07	1.11653	-	0.302045
MARCKSL1	669250000	368480000	415350000	530240000	465130000	306060000	484360000	433810000	1.11653	-	0.682261
RPL36	1567800000	2036700000	1232000000	1435800000	1565000000	1332500000	1.61217e+09	1.44443e+09	1.11612	-	0.527755
MPHOSPH10	845140000	844280000	931970000	690600000	868730000	789330000	8.73797e+08	7.82887e+08	1.11612	-	0.199221
UTP20	273740000	209910000	330600000	234750000	251810000	243440000	2.71417e+08	2.43333e+08	1.11541	-	0.469723
GPAT4		26265000	31139000	26707000	27978000	22525000	28702000	2.57367e+07	1.11522	-	0.366816
RPF2	286530000	237590000	349780000	246960000	272570000	264120000	291300000	2.61217e+08	1.11517	-	0.417867
BOP1	728920000	687670000	772340000	636120000	711200000	615680000	7.29643e+08	6.54333e+08	1.11509	-	0.118255
DPCD	16408000	38506000	15522000	21101000	16911000	25157000	2.34787e+07	2.10563e+07	1.11504	-	0.77404
SNX2	87923000	97672000	72833000	89021000	69937000	72830000	8.61427e+07	7.72627e+07	1.11493	-	0.396142
PPFIA1	57344000	86861000	51282000	62228000	56468000	56686000	6.51623e+07	5.84607e+07	1.11464	-	0.580209
CARM1	80671000	181750000	79691000	80029000	74789000	152190000	1.14037e+08	102336000	1.11434	-	0.794696
YWHAB	1018700000	1455400000	1151400000	1195500000	975730000	1082400000	1208500000	1.08454e+09	1.11429	-	0.437856
DNAAF5	115490000	139560000	92334000	109710000	83120000	118960000	1.15795e+08	103930000	1.11416	-	0.531798
RPSA	1323500000	1539800000	1242000000	1127600000	1080000000	1477100000	1.36843e+09	1.22823e+09	1.11415	-	0.412777
DHRS7	934060000	652120000	923540000	657160000	753150000	843110000	8.36573e+08	751140000	1.11374	-	0.4684
CIAO1	67783000	84035000	53354000	62174000	53185000	68901000	6.83907e+07	61420000	1.11349	-	0.522693
ITM2B	47703000	34677000	43048000	33727000	40992000	37958000	4.18093e+07	37559000	1.11316	-	0.384292
BZW2	463430000	504370000	343050000	431790000	315000000	430880000	436950000	3.92557e+08	1.11309	-	0.513752
ACTL6A	366500000	450550000	384770000	383750000	358200000	338010000	4.00607e+08	3.59987e+08	1.11284	-	0.230561
RPS8	1086000000	1147600000	1062300000	918190000	928270000	1115800000	1.09863e+09	987420000	1.11263	-	0.182811
EPRS1	834440000	926710000	623560000	716030000	652690000	774940000	7.94903e+08	7.14553e+08	1.11245	-	0.451486
RBM26	50742000	45386000	33240000	37106000	35849000	43366000	4.31227e+07	3.87737e+07	1.11216	-	0.486234
SUPV3L1	89364000	79487000	128210000	81468000	94784000	90911000	9.90203e+07	8.90543e+07	1.11191	-	0.552498
AGL	48115000	55551000	49609000	47188000	49445000	41319000	5.10917e+07	45984000	1.11107	-	0.198766
EIF6	507960000	474470000	551560000	473430000	475640000	431790000	511330000	4.60287e+08	1.11089	-	0.126222
RAP2B	336600000	379380000	481600000	344630000	434890000	299030000	3.99193e+08	3.59517e+08	1.11036	-	0.536047
MRTO4	476970000	452850000	532940000	486090000	481330000	350590000	4.87587e+08	4.39337e+08	1.10982	-	0.392053
SH3BP4	83778000	77011000	120040000	91891000	81245000	79927000	9.36097e+07	8.43543e+07	1.10972	-	0.541534
PPIL1	754490000	796800000	753350000	701920000	778470000	597060000	7.68213e+08	6.92483e+08	1.10936	-	0.23694
LRCH4	38567000	33960000	44062000		35418000	34671000	38863000	35044500	1.10896	-	0.386802
STUB1	130740000	173920000	113910000	128060000	105560000	143930000	1.39523e+08	125850000	1.10865	-	0.551472
DCTN1	145320000	188760000	78370000	130910000	112750000	128450000	1.37483e+08	1.24037e+08	1.10841	-	0.701199
NUP188	103530000	118380000	125150000	97828000	108330000	106980000	1.15687e+08	1.04379e+08	1.10833	-	0.190739
SLFN5	63352000	76823000	54537000	54791000	48071000	72863000	64904000	58575000	1.10805	-	0.55505
ITPR3	106160000	111650000	130700000	93447000	120170000	101010000	116170000	1.04876e+08	1.10769	-	0.358157
MPP1	35478000	45998000	19013000	32349000	21633000	36745000	3.34963e+07	3.02423e+07	1.1076	-	0.737208
OSGEPL1	181290000	178030000	284000000	211180000	198980000	170820000	214440000	193660000	1.1073	-	0.602344
LSR	182100000	200580000	276000000	203310000	196740000	194810000	219560000	1.98287e+08	1.10729	-	0.501596
BANF1	1674200000	1268600000	1787300000	1513600000	1694000000	1064700000	1576700000	1424100000	1.10716	-	0.566438
COQ8A	73225000	72454000	104030000	65349000	75360000	84855000	8.32363e+07	75188000	1.10704	-	0.533508
NDUFAF7	92512000	74109000	71159000	64665000	81415000	68717000	79260000	71599000	1.107	-	0.411912
PTPRE	21862000	22825000	36441000	22679000	26187000		2.70427e+07	24433000	1.10681	-	0.702874
TOMM20	372110000	379080000	659640000	424270000	439940000	410570000	4.70277e+08	4.24927e+08	1.10672	-	0.658283
EIF2S3; EIF2S3B	1466400000	1608100000	1542900000	1581600000	1370100000	1220600000	1.53913e+09	1.39077e+09	1.10668	-	0.257467
RHOB	60103000		93149000	65656000		72835000	76626000	69245500	1.10658	-	0.705077
DNAJB1	182960000	202090000	163710000	161300000	140100000	194540000	182920000	1.65313e+08	1.1065	-	0.413962
DYNLRB1; DYNLRB2	215810000		132710000	164380000	150700000		174260000	157540000	1.10613	-	0.729687
PSMB2	326410000	445740000	271850000	328050000	245180000	371000000	348000000	3.14743e+08	1.10566	-	0.6268
CCNB1	336160000	241330000	240930000	243260000	271270000	225790000	2.72807e+08	2.46773e+08	1.10549	-	0.490538
EBNA1BP2	540610000	525070000	492970000	418810000	436070000	555220000	519550000	4.70033e+08	1.10535	-	0.33407
ACOX3		28591000	18863000	19275000	21205000	23936000	23727000	21472000	1.10502	-	0.614321
USP9X; USP9Y	86231000	105440000	63909000	74714000	67707000	88899000	8.51933e+07	7.71067e+07	1.10488	-	0.582045
PTPN2	41634000	35828000	52231000	38667000	37979000	40762000	43231000	39136000	1.10464	-	0.44813
NOP10	216250000	174660000	194690000	196940000	178110000	155120000	195200000	1.76723e+08	1.10455	-	0.339263
GSK3B	140990000	166920000	107290000	128770000	100960000	146180000	138400000	1.25303e+08	1.10452	-	0.578903
RAP1GDS1	45096000	58462000	52495000	49224000	39504000	52561000	5.20177e+07	4.70963e+07	1.1045	-	0.421711
ERAP1	71660000	54783000	100250000	68562000	87728000	48969000	7.55643e+07	6.84197e+07	1.10442	-	0.701716
RPL3	2137600000	2401400000	1937400000	2010500000	1974600000	1885900000	2158800000	1957000000	1.10312	-	0.221209
NEMF	36029000	43186000	39083000	40713000	34480000	32059000	3.94327e+07	3.57507e+07	1.10299	-	0.328077
CSDE1	289950000	334290000	188610000	262870000	218110000	256110000	270950000	2.45697e+08	1.10278	-	0.606995
PLTP	47515000	52470000	38150000	45834000	50078000	29364000	46045000	4.17587e+07	1.10265	-	0.602204
HUWE1	202560000	235090000	119140000	171350000	146100000	187660000	1.85597e+08	168370000	1.10231	-	0.662266
GPHN	90827000	144240000	82785000	103060000	86334000	99048000	1.05951e+08	9.61473e+07	1.10196	-	0.648619
TIMM8B	500190000	376190000	568480000	443040000		431210000	481620000	437125000	1.10179	-	0.584225
RPL28	2025100000	1864700000	1989500000	1946600000	1732500000	1657500000	1.95977e+09	1.77887e+09	1.10169	-	0.142692
RSL1D1	1399000000	1057000000	1314100000	1056700000	1299000000	1067100000	1256700000	1.14093e+09	1.10147	-	0.42258
RPS17	1528600000	1206500000	1300300000	1236900000	1104800000	1322800000	1.34513e+09	1221500000	1.10121	-	0.341941
KIFBP	89608000	77526000	43955000	70137000	58653000	63097000	70363000	6.39623e+07	1.10007	-	0.672555
RPS3A	2738100000	2891500000	2444700000	2527800000	2315600000	2497700000	2.69143e+09	2.44703e+09	1.09988	-	0.171462
EIF2B4	88299000	96013000	62361000	69112000	63435000	91763000	8.22243e+07	74770000	1.0997	-	0.606608
LMF2	2022300000	1569200000	2656600000	944360000	2848900000		2082700000	1896630000	1.09811	-	0.834729
TOE1	53379000	56809000	59430000	57008000	50313000	47199000	5.65393e+07	5.15067e+07	1.09771	-	0.211045
RARS1	469350000	548520000	329250000	413100000	372430000	442000000	449040000	4.09177e+08	1.09742	-	0.585003
RAP2C	336990000	625860000	845460000	434890000	597000000	616170000	602770000	5.49353e+08	1.09724	-	0.752399
VPS33A	26631000	24387000	21238000	23003000	20904000		2.40853e+07	21953500	1.09711	-	0.397479
SRP72	3395300000	3786500000	2678500000	2615000000	2493600000	3890300000	3.28677e+09	2.99963e+09	1.09572	-	0.63046
ARPC1B	338440000	439330000	290380000	351070000	314640000	309220000	356050000	3.24977e+08	1.09562	-	0.534833
TXNDC12	172490000	170840000	234180000	175540000	189240000	162350000	1.92503e+08	175710000	1.09557	-	0.492259
ARID2	50915000	52272000	29485000	37753000	38639000	44838000	44224000	40410000	1.09438	-	0.646725
NF2	31804000	24152000	34651000	30648000	24838000	27311000	3.02023e+07	27599000	1.09433	-	0.504943
CD55	127530000	99657000	121260000	99263000	133020000	86148000	116149000	1.06144e+08	1.09426	-	0.572868
UTP14A	336080000	362630000	387790000	318380000	317290000	357340000	3.62167e+08	3.31003e+08	1.09415	-	0.192577
WIZ	39061000	37924000	50114000	40580000	37233000	38401000	4.23663e+07	38738000	1.09366	-	0.416679
COPS4	122750000	140950000	92731000	107160000	96371000	122380000	1.1881e+08	108637000	1.09365	-	0.558382
PSMD14	260480000	293920000	158040000	212760000	176470000	262290000	237480000	2.17173e+08	1.0935	-	0.693109
ATP2C1	71907000	72890000	97193000	73498000	72447000	75354000	8.06633e+07	7.37663e+07	1.0935	-	0.453385
PDIA3	1834300000	1730300000	2293900000	1700700000	1891200000	1766900000	1.95283e+09	1.78627e+09	1.09325	-	0.411718
ELAC2	196180000	190070000	249080000	199450000	177440000	204390000	2.11777e+08	193760000	1.09298	-	0.428782
CAPZA2	689120000	745900000	500610000	630660000	568730000	573510000	645210000	5.90967e+08	1.09179	-	0.518756
BMS1	294870000	251290000	327570000	250870000	286680000	262860000	2.91243e+08	2.66803e+08	1.0916	-	0.374479
UTP11	154040000	127440000	199610000	137180000	146960000	156700000	1.60363e+08	1.46947e+08	1.0913	-	0.571767
CHPF2		23260000	30480000	22214000	26517000	25145000	26870000	2.46253e+07	1.09115	-	0.527555
SSR1	495230000	718450000	1283400000	586440000	879630000	825510000	832360000	763860000	1.08968	-	0.798626
RPL18A	4989700000	4535500000	3190900000	4083100000	3501800000	4086200000	4238700000	3.89037e+09	1.08954	-	0.576671
ATXN2L	150570000	151910000	108270000	130340000	117010000	129840000	1.36917e+08	125730000	1.08897	-	0.496647
WASHC5	56794000	62773000	47411000	51029000	37966000	64348000	5.56593e+07	5.11143e+07	1.08892	-	0.633928
CYCS	400010000	525970000	499880000	551730000	460620000	297100000	4.75287e+08	4.36483e+08	1.0889	-	0.667394
RPL23A	1327800000	1605200000	1404900000	1381000000	1266300000	1337000000	1.44597e+09	1328100000	1.08875	-	0.256731
HMG20A	61029000	87315000	101930000	73739000	83452000	72688000	8.34247e+07	7.66263e+07	1.08872	-	0.613979
G3BP2	105890000	124230000	93600000	116980000	92779000	87584000	1.07907e+08	9.91143e+07	1.08871	-	0.526778
RTRAF	590180000	504010000	394400000	448480000	387450000	532190000	4.96197e+08	456040000	1.08806	-	0.599388
HRAS	280130000	330390000	386520000	280030000	322610000	314150000	3.32347e+08	3.05597e+08	1.08753	-	0.467693
CZIB	60515000	69532000	61837000	56482000		61155000	6.39613e+07	58818500	1.08744	-	0.291314
TMEM70	629810000	405700000	588380000	448550000	501290000	543520000	5.41297e+08	4.97787e+08	1.08741	-	0.588742
UHRF2	93979000	89330000	88166000	70239000	73147000	106280000	9.04917e+07	83222000	1.08735	-	0.56788
DKC1	1254100000	1121600000	1336400000	961380000	1315600000	1137000000	1.23737e+09	1.13799e+09	1.08732	-	0.453736
HSPD1	19751000000	18583000000	26127000000	20262000000	20642000000	18405000000	21487000000	1.97697e+10	1.08687	-	0.521018
LRCH3	24937000	49490000	34583000	29228000	41059000	30018000	3.63367e+07	33435000	1.08679	-	0.738238
TPP2	108340000	116660000	78771000	96953000	76236000	106330000	101257000	93173000	1.08676	-	0.607694
BEND3	14284000		14479000	14889000	13623000	11192000	14381500	1.32347e+07	1.08665	-	0.473367
PTK7	209200000	223730000	266260000	191250000	238290000	213910000	2.33063e+08	2.14483e+08	1.08663	-	0.443108
MT-ND1	271740000	233200000	221820000	168860000	265810000	234210000	2.42253e+08	222960000	1.08653	-	0.582427
PPP1CC	102410000	109090000	144650000	94148000	115310000	118390000	1.18717e+08	1.09283e+08	1.08633	-	0.567531
NUP43	293600000	246790000	346600000	252480000	252280000	311960000	2.95663e+08	272240000	1.08604	-	0.540092
ARHGAP8	34146000	27608000	20207000	29314000	19849000	26307000	2.73203e+07	2.51567e+07	1.08601	-	0.681614
TRIM25	239800000	284180000	213770000	233930000	187330000	258130000	2.45917e+08	2.26463e+08	1.0859	-	0.542071
ACTG1	133880000		185150000	143910000		149890000	159515000	146900000	1.08587	-	0.673336
MTERF1	58235000	51817000	47770000	42686000	47397000	55263000	5.26073e+07	4.84487e+07	1.08584	-	0.432389
DNAJC7	139930000	156620000	78708000	104920000	103050000	137650000	125086000	1.15207e+08	1.08575	-	0.725406
SIPA1L1	61601000	79353000	67806000	53479000	64296000	74533000	6.95867e+07	6.41027e+07	1.08555	-	0.5307
MACROD1	470670000	442670000	644030000	539510000	485510000	409790000	5.19123e+08	478270000	1.08542	-	0.607273
DIP2B	93656000	93794000	69109000	76610000	67794000	91977000	8.55197e+07	7.87937e+07	1.08536	-	0.568153
ANAPC7	63463000	57527000	64134000	59168000	49058000	62340000	61708000	5.68553e+07	1.08535	-	0.343615
TUBGCP4	29302000	43465000	33749000	23016000	24414000	50766000	3.55053e+07	32732000	1.08473	-	0.794224
SLC27A4	311370000	306750000	426820000	317550000	326620000	320300000	3.48313e+08	321490000	1.08343	-	0.533051
IGSF8	28905000	40772000	34782000	30220000	32227000	33970000	3.48197e+07	32139000	1.08341	-	0.497078
SPRYD4	431820000	346830000	617860000	492130000	381840000	415040000	4.65503e+08	429670000	1.0834	-	0.699749
ANAPC1	28537000	46541000	25544000	24264000	25136000	43513000	3.35407e+07	30971000	1.08297	-	0.791144
HAGH	175860000	124270000	118190000	142920000	137650000	105810000	139440000	1.28793e+08	1.08266	-	0.648766
MRPS18A	244780000	299620000	447660000	309780000	318150000	288390000	3.30687e+08	305440000	1.08266	-	0.701268
CHD1	111100000	86720000	116270000	101300000	107620000	81261000	1.04697e+08	96727000	1.08239	-	0.545758
NELFB	1053000000	904750000	734930000	996950000	690890000	800330000	897560000	829390000	1.08219	-	0.623323
RUVBL2	343370000	359880000	224690000	309460000	255980000	292030000	3.09313e+08	2.85823e+08	1.08218	-	0.632157
CDK5RAP3	125030000	99900000	159990000	108500000	146310000	100890000	1.28307e+08	1.18567e+08	1.08215	-	0.685854
MRPS18C	209240000	136730000	200560000	148830000	195450000	160780000	1.82177e+08	1.68353e+08	1.08211	-	0.633161
ALDH16A1	126060000	170310000	118190000	121310000	137870000	123980000	1.38187e+08	127720000	1.08195	-	0.571719
UTP4	578600000	508200000	650950000	481340000	625000000	500410000	579250000	5.35583e+08	1.08153	-	0.513992
PTPN23	115380000	136980000	72698000	99709000	83768000	117170000	1.08353e+08	1.00216e+08	1.08119	-	0.720726
SERPINA1	43278000	62840000	31650000	35163000	45922000	46351000	4.59227e+07	4.24787e+07	1.08108	-	0.743215
RPL13	3405100000	3913100000	3112900000	3238900000	2830400000	3579800000	3.47703e+09	3.21637e+09	1.08104	-	0.459354
ARPC3	560350000	703320000	457900000	598240000	487490000	507080000	5.73857e+08	5.30937e+08	1.08084	-	0.615468
FCHO2	37804000	27590000	16854000	26740000	17190000	32167000	27416000	2.53657e+07	1.08083	-	0.797218
TAPBPL	61369000	94991000	45974000	63455000	61386000		6.74447e+07	62420500	1.08049	-	0.805596
PACSIN2	154410000	182230000	117840000	155230000	128480000	136960000	1.51493e+08	1.40223e+08	1.08037	-	0.607447
SMARCB1	126940000	163260000	149050000	139280000	136370000	130960000	1.46417e+08	1.35537e+08	1.08027	-	0.3725
TFB2M	145680000	124440000	174200000	144950000	136330000	130070000	1.48107e+08	1.37117e+08	1.08015	-	0.505639
LRSAM1	60018000	50456000	44223000	57356000	31989000	53909000	5.15657e+07	4.77513e+07	1.07988	-	0.698976
GRB2	157820000	255050000	146810000	187640000	170830000	159830000	186560000	1.72767e+08	1.07984	-	0.71613
RPUSD3	66585000	60628000	95988000	71873000	74406000	60430000	7.44003e+07	68903000	1.07978	-	0.66411
SWAP70	14844000	24544000	12605000	18191000	13919000		17331000	16055000	1.07948	-	0.814737
RRP12	427860000	372340000	382920000	333980000	359950000	402110000	3.94373e+08	3.65347e+08	1.07945	-	0.329207
RPLP0; RPLP0P6	1440200000	1979100000	1388500000	1655100000	1310500000	1489400000	1602600000	1485000000	1.07919	-	0.610996
PPP2R5E	128830000	161280000	112000000	118070000	79202000	175660000	1.34037e+08	1.24311e+08	1.07824	-	0.773134
SAR1B	957740000	969840000	801490000	796610000	832440000	902120000	909690000	8.43723e+08	1.07819	-	0.35032
MTHFD1L	167410000	144140000	236880000	166210000	171540000	170920000	182810000	1.69557e+08	1.07816	-	0.659628
UQCC3	87954000		108890000		96525000	86057000	98422000	91291000	1.07811	-	0.604321
PPP6C	112410000	172310000	110090000	115130000	112370000	138710000	1.31603e+08	122070000	1.0781	-	0.687286
DPF2	115770000	119810000	83801000	112810000	79266000	104190000	1.0646e+08	9.87553e+07	1.07802	-	0.638768
ZNF644	29578000	34438000	35824000	30755000		31000000	33280000	30877500	1.07781	-	0.39851
PSMD4	373430000	435490000	233590000	324870000	226730000	415820000	3.47503e+08	3.22473e+08	1.07762	-	0.772489
SEPTIN8	90453000	176290000	83855000	110930000	104450000	110010000	116866000	1.08463e+08	1.07747	-	0.792236
ANXA6	34278000	33853000	67897000	48858000	41058000	36392000	4.53427e+07	4.21027e+07	1.07695	-	0.798062
CORO1B	617990000	636450000	441380000	603410000	485410000	485850000	5.65273e+08	524890000	1.07694	-	0.612097
MAP2K4	49806000	44845000	31878000	49012000	32477000	36011000	4.21763e+07	3.91667e+07	1.07684	-	0.702693
ELOB	642660000	707740000	456320000	643380000	438540000	595990000	602240000	5.59303e+08	1.07677	-	0.682462
ADGRE5	171210000	166810000	253810000	186970000	210550000	152260000	1.97277e+08	183260000	1.07649	-	0.692636
TMPO	1459500000	1479000000	1624900000	1492800000	1321400000	1428000000	1.52113e+09	1.41407e+09	1.07572	-	0.212506
ASCC3	132720000	115290000	76950000	88185000	84506000	129420000	108320000	1.00704e+08	1.07563	-	0.745287
LSM2	188160000	277840000	189470000	197130000	225210000	187300000	218490000	2.03213e+08	1.07518	-	0.655807
ASPH	282360000	203140000	291620000	254730000	270170000	197900000	259040000	2.40933e+08	1.07515	-	0.638283
CCDC59	31129000	48451000	30715000	31662000	36732000		36765000	34197000	1.07509	-	0.762985
ACOT9	293620000	204610000	284220000	249850000	273790000	204330000	2.60817e+08	2.42657e+08	1.07484	-	0.629498
PLS1	237410000	254570000	184840000	219340000	210050000	200490000	2.25607e+08	209960000	1.07452	-	0.510241
LAMB2	31289000	18667000	29699000		16627000	32794000	2.65517e+07	24710500	1.07451	-	0.830905
ARFGAP2	36472000	48984000	23441000	36809000	30321000	34224000	36299000	3.37847e+07	1.07442	-	0.757723
SNX1		28743000	29949000	33733000	24973000	23243000	29346000	2.73163e+07	1.0743	-	0.663141
YBX3	594830000	691870000	636300000	616400000	593230000	580530000	641000000	596720000	1.07421	-	0.214091
COPS6	119820000	154220000	97076000	120840000	99694000	125000000	1.23705e+08	115178000	1.07404	-	0.666561
RFC4	171550000	175900000	145910000	145420000	151820000	162160000	1.64453e+08	1.53133e+08	1.07392	-	0.34374
CUL4B	200420000	235030000	186330000	185140000	168910000	225060000	207260000	1.93037e+08	1.07368	-	0.554595
MPC2	102790000	77939000	96980000	81304000	100950000	76436000	9.25697e+07	86230000	1.07352	-	0.582181
RPS11	2575500000	3564700000	3101900000	2718000000	2496600000	3396100000	3080700000	2.87023e+09	1.07333	-	0.621131
PQBP1	130670000	129130000	91478000	104840000	106240000	116220000	1.17093e+08	109100000	1.07326	-	0.580442
RTN4IP1	68412000	80747000	88020000	73071000	74698000	73248000	7.90597e+07	7.36723e+07	1.07313	-	0.401545
STEAP1; STEAP1B	254880000	148970000	155360000	163850000		183710000	1.86403e+08	173780000	1.07264	-	0.796789
RMDN2	25670000		23820000	21742000	24402000		24745000	23072000	1.07251	-	0.410271
AK4	750030000	594250000	813660000	727550000	706010000	578680000	7.19313e+08	6.70747e+08	1.07241	-	0.576721
CCN1	21010000	32636000	18064000	19558000	25024000		2.39033e+07	22291000	1.07233	-	0.808454
BRD4		47904000	55441000	42032000	57415000	45136000	51672500	4.81943e+07	1.07217	-	0.638687
SEC23B	198330000	204450000	158960000	182890000	144630000	196830000	1.87247e+08	1.74783e+08	1.07131	-	0.587077
WNK1; WNK2	20229000	36537000	11903000	17836000	19690000	26584000	2.28897e+07	21370000	1.07111	-	0.85333
VRK1	726130000	603240000	804510000	717750000	650150000	624600000	7.11293e+08	6.64167e+08	1.07096	-	0.507536
SCYL1	68678000	84427000	51976000	71070000	58655000	61804000	6.83603e+07	63843000	1.07076	-	0.677334
RREB1	32474000	31436000	38401000	35717000	32800000	27062000	3.41037e+07	3.18597e+07	1.07043	-	0.538734
PTBP1	3185600000	3881800000	3703500000	3423300000	3461700000	3177600000	3590300000	3354200000	1.07039	-	0.356973
TNC	654170000	587640000	642470000	466450000	541230000	752870000	6.28093e+08	586850000	1.07028	-	0.664361
PWP2	403110000	424510000	481290000	377510000	453920000	391790000	4.36303e+08	407740000	1.07005	-	0.436577
HNRNPK	3630200000	3656400000	3835100000	3375000000	3442400000	3576200000	3.70723e+09	3.46453e+09	1.07005	-	0.0499944
ATAD3B	634620000	609210000	762410000	586300000	663110000	625530000	6.68747e+08	624980000	1.07003	-	0.450029
SDAD1	375490000	325540000	244290000	239720000	316090000	327690000	3.15107e+08	294500000	1.06997	-	0.684636
AAAS	72908000	72036000	72779000	70867000	63045000	69577000	7.25743e+07	6.78297e+07	1.06995	-	0.123317
PTK2	20795000	40444000	21275000	24448000	21140000	31550000	2.75047e+07	2.57127e+07	1.06969	-	0.814772
GADD45GIP1	171430000	169700000	146300000	132940000	167070000	155720000	1.62477e+08	151910000	1.06956	-	0.458664
ERO1A	1116400000	920810000	1251900000	1022900000	1101900000	951980000	1096370000	1.02559e+09	1.06901	-	0.538704
DDRGK1	378740000	307390000	466010000	391140000	450120000	236900000	3.84047e+08	3.59387e+08	1.06862	-	0.768794
DNM2	316710000	324080000	198820000	290960000	235150000	259600000	279870000	2.61903e+08	1.0686	-	0.7019
IMP3	467940000	395810000	418750000	374840000	436500000	388890000	427500000	4.00077e+08	1.06855	-	0.387388
MBD1	23014000		26788000	20941000	25357000	23614000	24901000	23304000	1.06853	-	0.515818
UBR4	105640000	113400000	70330000	92664000	86085000	92119000	9.64567e+07	9.02893e+07	1.06831	-	0.669711
MOCS3	94457000	97171000		61733000	82895000	124570000	95814000	8.97327e+07	1.06777	-	0.81523
INTS14	64885000	44710000	38590000	47061000		45460000	49395000	46260500	1.06776	-	0.780218
PSMC3	204870000	260560000	131700000	179520000	146790000	232990000	1.99043e+08	1.86433e+08	1.06764	-	0.793122
RTCB	611610000	535110000	493530000	502900000	491190000	542540000	546750000	512210000	1.06743	-	0.413782
DCP1A	23325000	31253000	34496000	30273000	21700000	31487000	2.96913e+07	27820000	1.06727	-	0.700546
IGF2BP2	129130000	113900000	133600000	128870000	115870000	108200000	1.25543e+08	1.17647e+08	1.06712	-	0.404576
CEBPZ	238060000	210330000	272240000	202140000	244880000	228340000	240210000	225120000	1.06703	-	0.526951
STRN	121350000	127440000	103640000	117530000	97739000	115160000	1.17477e+08	110143000	1.06658	-	0.482386
ACOT7	167030000	227730000	169260000	185510000	140660000	202700000	1.88007e+08	176290000	1.06646	-	0.688265
UFL1	211910000	181550000	281780000	204100000	213490000	215680000	225080000	211090000	1.06628	-	0.664068
CUL2	85091000	78450000	56340000	64299000	66223000	75714000	7.32937e+07	6.87453e+07	1.06616	-	0.653101
CNOT11	44569000	56065000		40025000	47019000	54562000	50317000	47202000	1.06599	-	0.682639
CNOT1	131650000	148670000	93886000	116110000	101290000	133830000	1.24735e+08	1.17077e+08	1.06542	-	0.703449
MAK16	150450000	158370000	155270000	160290000	159070000	116280000	1.54697e+08	1.45213e+08	1.06531	-	0.552781
GNG5; GNG5B	1868500000	1519300000	2278100000	891860000	2650600000	1778000000	1.88863e+09	1.77349e+09	1.06493	-	0.845239
SPINT2	115760000	89618000	103220000	107630000	108890000	73280000	102866000	96600000	1.06487	-	0.675387
SUN2	225710000	221130000	343650000	235970000	277000000	229810000	2.63497e+08	2.47593e+08	1.06423	-	0.728734
TAPBP	255590000	224990000	348600000	259120000	294580000	225830000	2.76393e+08	2.59843e+08	1.06369	-	0.714522
OSBP	94443000	118060000	97982000	86751000	97764000	107450000	103495000	9.73217e+07	1.06343	-	0.550356
TBRG4	524570000	521940000	830220000	560650000	594360000	610870000	6.25577e+08	5.88627e+08	1.06277	-	0.738853
SERBP1	1063700000	986550000	774660000	864360000	788700000	1005900000	9.41637e+08	886320000	1.06241	-	0.633435
MTERF3	67936000	31983000	38349000	48663000	39067000	42490000	4.60893e+07	4.34067e+07	1.0618	-	0.825921
RPL23	3165800000	3767800000	3507600000	3208200000	2689700000	3935600000	3480400000	3.27783e+09	1.0618	-	0.640167
ABT1	67379000	74819000	64879000	57649000	68658000	68718000	6.90257e+07	6.50083e+07	1.0618	-	0.444281
ERCC3	35172000		18654000	20661000	23427000	31961000	26913000	2.53497e+07	1.06167	-	0.849435
AK2	1660800000	1658400000	2336000000	1800700000	1822800000	1704400000	1.88507e+09	1.77597e+09	1.06143	-	0.657786
FAM98B	140090000	138560000	76068000	107030000	97069000	130210000	1.18239e+08	1.11436e+08	1.06105	-	0.784496
MRPL22	419590000	297180000	375110000	314300000	357120000	357840000	363960000	3.43087e+08	1.06084	-	0.617038
TTN	133600000	125470000	265700000	134300000	152350000	208210000	1.74923e+08	1.64953e+08	1.06044	-	0.853412
PSMD3	197030000	244680000	165010000	178220000	182920000	211190000	202240000	1.90777e+08	1.06009	-	0.674357
GOLGA7	24961000	31506000	42494000	30266000	31990000		32987000	31128000	1.05972	-	0.797545
IPO5	582780000	584800000	433150000	550560000	483850000	476500000	5.33577e+08	5.03637e+08	1.05945	-	0.618
ADPGK	249460000	176460000	305340000	213760000	257510000	219020000	2.43753e+08	2.30097e+08	1.05935	-	0.748657
G6PD	987800000	883740000	689500000	937570000	722330000	758040000	853680000	805980000	1.05918	-	0.686632
EXOC4	74915000	64418000	39721000	55580000	53081000	60428000	5.96847e+07	56363000	1.05893	-	0.770749
SEC13	317340000	263180000	268340000	259200000	281230000	261290000	2.82953e+08	267240000	1.0588	-	0.446495
POLD1	72652000	80694000	48035000	72169000	52439000	65606000	67127000	6.34047e+07	1.05871	-	0.760583
CCDC134	129330000	124430000	133130000	132030000	104910000	128520000	1.28963e+08	121820000	1.05864	-	0.46624
RPS14	3790100000	4840200000	3986400000	3976200000	3546200000	4398700000	4.20557e+09	3973700000	1.05835	-	0.598091
ALDH7A1	272290000	295990000	324510000	259330000	280870000	303670000	2.97597e+08	281290000	1.05797	-	0.45631
LETMD1	167510000	188330000	257170000	184800000	183820000	211010000	2.04337e+08	193210000	1.05759	-	0.716298
PTGFRN	182630000	206800000	261820000	206290000	193320000	216180000	2.17083e+08	2.05263e+08	1.05758	-	0.652744
REEP5	1044600000	1587400000	1911200000	1701300000	2164700000	431080000	1514400000	1432360000	1.05728	-	0.893733
OSBPL9	80578000	74343000	110440000	84893000	85343000	80800000	8.84537e+07	8.36787e+07	1.05706	-	0.692641
CA12	20641000	16381000	43080000	27907000		22617000	2.67007e+07	25262000	1.05695	-	0.903098
PHF6	186800000	187990000	98162000	143550000	135850000	168150000	1.57651e+08	1.49183e+08	1.05676	-	0.800146
IGF2R	221260000	229920000	319430000	232060000	277150000	220250000	256870000	2.43153e+08	1.05641	-	0.721472
TMED5	131610000	122790000	195110000	153850000	164530000	107150000	1.49837e+08	1.41843e+08	1.05635	-	0.7951
GRHPR	279640000	285460000	295310000	283900000	283180000	247570000	2.86803e+08	271550000	1.05617	-	0.300379
CROCC	253500000		222640000	232660000	213770000	229870000	238070000	2.25433e+08	1.05606	-	0.426906
MTHFD2	720720000	731090000	827510000	691950000	777040000	689500000	7.59773e+08	7.19497e+08	1.05598	-	0.417041
PPWD1	88288000	99259000	77005000	87871000	75592000	87159000	88184000	8.35407e+07	1.05558	-	0.57216
CD59	273880000	315730000	390900000	235340000	340670000	352930000	3.26837e+08	3.09647e+08	1.05551	-	0.751363
SSBP1	2100600000	2411300000	3143700000	2501300000	2382200000	2371700000	2.55187e+09	2418400000	1.05519	-	0.69083
SRPK2	61937000	55911000	53160000	52728000	66033000	43322000	5.70027e+07	5.40277e+07	1.05506	-	0.69592
TXNDC5	903420000	808580000	934500000	822110000	799220000	887240000	8.82167e+08	836190000	1.05498	-	0.375477
RFC2	144530000	205950000	143460000	155470000	166090000	146710000	1.64647e+08	156090000	1.05482	-	0.70971
RRS1	494760000	522460000	710950000	526740000	594910000	516750000	5.76057e+08	5.46133e+08	1.05479	-	0.699893
HPDL	261570000	234510000	327600000	267940000	271080000	242110000	274560000	2.60377e+08	1.05447	-	0.651809
DDX21	1686700000	1550800000	1418000000	1354100000	1506400000	1556900000	1.55183e+09	1.47247e+09	1.0539	-	0.466194
PAK1IP1	176030000	139290000	260590000	199160000	204800000	142520000	191970000	182160000	1.05385	-	0.822871
PRKCD	152460000	110640000	152380000	146160000	130830000	117360000	1.38493e+08	131450000	1.05358	-	0.686557
GPS1	216050000	253860000	151730000	201350000	134810000	253930000	2.07213e+08	1.96697e+08	1.05347	-	0.828808
MYO1B	621820000	608510000	722970000	628300000	593260000	632790000	651100000	6.18117e+08	1.05336	-	0.437028
DDX56	165250000	152400000	158510000	139050000	152410000	160690000	158720000	1.50717e+08	1.0531	-	0.335389
DARS1	1186100000	1331000000	787490000	1000400000	965830000	1171800000	1101530000	1046010000	1.05308	-	0.766315
POGLUT3	33874000	36375000	59409000	30872000	47643000	44619000	4.32193e+07	4.10447e+07	1.05298	-	0.832359
ARPC5L	224890000	359230000	152310000	183450000	299250000	216730000	2.45477e+08	2.33143e+08	1.0529	-	0.868156
KIAA1217	54855000	54197000	42512000	45368000	50238000	48347000	5.05213e+07	4.79843e+07	1.05287	-	0.582895
ALG5	73205000	53475000	89511000	64642000	72625000	68072000	7.20637e+07	6.84463e+07	1.05285	-	0.751686
PTPMT1	18574000		20716000	19826000	17353000	18801000	19645000	18660000	1.05279	-	0.479404
SNU13	1278100000	1346200000	1391500000	985820000	1373400000	1455700000	1338600000	1271640000	1.05266	-	0.675564
RRAS2	208820000	210120000	230230000	195240000	211340000	210190000	216390000	205590000	1.05253	-	0.280178
GTF2H2C_2; GTF2H2	28864000	29602000	23380000	21882000	24352000	31546000	27282000	2.59267e+07	1.05228	-	0.718349
GEMIN4	81160000	85844000	51978000	72634000	74950000	60522000	72994000	6.93687e+07	1.05226	-	0.768344
RAB10	1598000000	1228300000	2031200000	1676400000	1815100000	1124800000	1.61917e+09	1.53877e+09	1.05225	-	0.810242
RRP1B	807290000	742430000	778100000	621880000	744290000	846240000	775940000	737470000	1.05216	-	0.599285
CDC42BPG	57392000	61370000	43952000	79237000	32458000	42964000	54238000	51553000	1.05208	-	0.86767
CD44	1976100000	1734400000	2198100000	1818100000	2030900000	1767600000	1.96953e+09	1872200000	1.05199	-	0.567265
CERT1	55843000	57311000	44258000	50748000	48071000	50844000	5.24707e+07	4.98877e+07	1.05178	-	0.574171
UTP25	109040000	94801000	125050000	99343000	109790000	103590000	1.0963e+08	104241000	1.0517	-	0.591355
SEC23IP	163480000	216870000	138840000	169080000	151390000	173240000	1.73063e+08	164570000	1.05161	-	0.741122
KIF21A	63056000	54832000	53012000	64160000	39489000	58873000	5.69667e+07	54174000	1.05155	-	0.747955
YWHAH	652040000	643150000	587070000	615020000	539000000	635970000	627420000	5.96663e+08	1.05155	-	0.438679
NMT1	160200000	212540000	123980000	169050000	118230000	185140000	1.65573e+08	1.57473e+08	1.05144	-	0.816397
PRKAB2	59090000		40176000	47681000	46735000		49633000	47208000	1.05137	-	0.821806
YWHAG	232440000	307280000	205970000	239840000	197250000	272200000	2.48563e+08	236430000	1.05132	-	0.761269
RNF149	43445000	49949000	37708000	30135000	50346000	44253000	4.37007e+07	41578000	1.05105	-	0.775347
SRP68	233020000	273940000	225740000	232340000	221770000	243040000	2.44233e+08	2.32383e+08	1.05099	-	0.50526
MCM2	498440000	566790000	373380000	458370000	414450000	496150000	4.79537e+08	4.56323e+08	1.05087	-	0.724379
PES1	906140000	848060000	945530000	863010000	930510000	775940000	899910000	8.56487e+08	1.0507	-	0.458175
POMK	126520000	51294000	93705000	108370000	106710000	43351000	9.05063e+07	8.61437e+07	1.05064	-	0.893285
BUD31	124880000	101370000	85290000	82265000	115410000	98878000	1.03847e+08	98851000	1.05054	-	0.755147
NSDHL	897280000	738760000	1128000000	837860000	963100000	830220000	9.21347e+08	877060000	1.05049	-	0.732767
ATP6V1C1	79785000	113850000	68545000	81273000	74983000	93424000	8.73933e+07	8.32267e+07	1.05006	-	0.790298
MKI67	575900000	644050000	647950000	546720000	653780000	578660000	6.22633e+08	5.93053e+08	1.04988	-	0.49479
DDX54	183300000	213870000	230600000	165090000	198840000	234160000	2.09257e+08	1.99363e+08	1.04962	-	0.704497
RPL8	2150000000	2646000000	2063400000	1909700000	2191500000	2434200000	2.28647e+09	2.17847e+09	1.04958	-	0.67155
GAR1	331920000	331210000	479060000	319590000	412060000	356950000	380730000	3.62867e+08	1.04923	-	0.76579
CUL4A	100560000	102230000	77826000	84702000	107700000	75055000	9.35387e+07	8.91523e+07	1.0492	-	0.74294
HNRNPAB	1097400000	1247300000	1376500000	1177800000	1174400000	1198200000	1240400000	1.18347e+09	1.04811	-	0.52081
OSBPL11	39602000	50809000	46906000	41300000	51678000	38090000	4.57723e+07	4.36893e+07	1.04768	-	0.71199
CKMT1B	195270000	157810000	303200000	190500000	206870000	229080000	218760000	2.08817e+08	1.04762	-	0.83592
H1-4	19035000000	15099000000	19409000000	15373000000	17517000000	18220000000	1.78477e+10	1.70367e+10	1.0476	-	0.643495
RACGAP1	303110000	308240000	303530000	310920000	310480000	252290000	304960000	291230000	1.04714	-	0.521001
VDAC1	7870100000	6889600000	8948900000	7555200000	8424600000	6664300000	7.90287e+09	7.54803e+09	1.04701	-	0.673628
NOC4L	168600000	135420000	144450000	125820000	139660000	162900000	149490000	1.42793e+08	1.0469	-	0.671669
GGH	326760000	261690000	312640000	258410000	301070000	301580000	3.00363e+08	287020000	1.04649	-	0.6135
HEATR1	268180000	266840000	307850000	258620000	300730000	246370000	2.80957e+08	2.68573e+08	1.04611	-	0.591501
NDC1	127150000	104260000	171400000	130730000	121440000	133160000	134270000	1.28443e+08	1.04536	-	0.785558
MRPL4	195980000	178890000	285430000	208830000	259380000	163450000	220100000	2.10553e+08	1.04534	-	0.83561
SNX5	83687000	83283000	59046000	84665000	64267000	67365000	7.53387e+07	72099000	1.04493	-	0.769427
PREB	182130000	170660000	198460000	179000000	184570000	164010000	183750000	175860000	1.04487	-	0.479826
EIF2S1	913060000	946520000	908950000	894760000	922630000	833080000	9.22843e+08	883490000	1.04454	-	0.246437
ACTR3	797810000	890610000	749520000	835800000	697780000	800440000	8.12647e+08	7.78007e+08	1.04452	-	0.585867
PDLIM5	138530000	151170000	86836000	129330000	95234000	135940000	125512000	120168000	1.04447	-	0.830369
GTPBP4	436650000	351610000	505090000	376700000	455690000	406370000	4.31117e+08	412920000	1.04407	-	0.734396
GORASP2	387390000	370780000	496900000	416820000	524450000	260860000	4.18357e+08	400710000	1.04404	-	0.847684
PRRC2A	89554000	93147000	69018000	80660000	70449000	90010000	8.39063e+07	80373000	1.04396	-	0.726143
RPS6	2492800000	2871200000	2039800000	2046000000	2373700000	2674200000	2.46793e+09	2.36463e+09	1.04369	-	0.748817
OAT	1707100000	1491200000	2115000000	1587800000	1718300000	1785500000	1771100000	1697200000	1.04354	-	0.719745
DDX49	58035000	53372000	62693000	54851000	64104000	47893000	5.80333e+07	55616000	1.04346	-	0.678217
RPA1	306190000	340150000	329410000	341190000	323750000	270190000	325250000	311710000	1.04344	-	0.596804
UTP18	265600000	260070000	246180000	233780000	247910000	258040000	2.57283e+08	2.46577e+08	1.04342	-	0.304734
FPGS	50687000	45712000	47064000	48757000	33129000	55634000	47821000	45840000	1.04322	-	0.785954
ARPC4	544310000	690260000	577570000	655050000	467450000	614600000	6.04047e+08	5.79033e+08	1.0432	-	0.746154
EPHB4	60533000	52531000	96533000	66757000	73310000	60891000	6.98657e+07	66986000	1.04299	-	0.847073
PABPN1	1636300000	1248100000	1478500000	1366800000	1602900000	1213500000	1454300000	1394400000	1.04296	-	0.72678
MORC2	36014000	35476000	36343000	36554000	29478000	37385000	3.59443e+07	3.44723e+07	1.0427	-	0.590683
RPS16	3078900000	3176400000	2530600000	2506400000	2435000000	3484700000	2.92863e+09	2808700000	1.0427	-	0.775887
TRIP12	95623000	102950000	98287000	90496000	108540000	85719000	9.89533e+07	9.49183e+07	1.04251	-	0.608522
TPP1	271560000	139400000	230440000	209490000	228750000	177140000	213800000	2.05127e+08	1.04228	-	0.845941
SRP14	429950000	467570000	344500000	357530000	312310000	521900000	4.14007e+08	3.97247e+08	1.04219	-	0.830477
GOSR2	200670000	143870000	238470000	177340000	212660000	169570000	1.94337e+08	1.86523e+08	1.04189	-	0.810585
EIF3L	405040000	465500000	275270000	381640000	295220000	422950000	3.81937e+08	3.66603e+08	1.04183	-	0.831598
LYPLA1	200830000	203160000	152800000	184130000	186230000	164230000	1.85597e+08	1.78197e+08	1.04153	-	0.699671
MSH6	90177000	126490000	56803000	91030000	74082000	97483000	9.11567e+07	8.75317e+07	1.04141	-	0.873114
TIMMDC1	54029000	49981000	57008000	49369000	53757000	51500000	5.36727e+07	51542000	1.04134	-	0.42451
NDUFAB1	1726800000	2085100000	2799700000	2193500000	2235800000	1920900000	2.20387e+09	2.11673e+09	1.04116	-	0.805046
HLA-C	297440000	354140000	314930000	283490000	335460000		322170000	309475000	1.04102	-	0.69158
TP53	196550000	193130000	191510000	151310000	148130000	258930000	193730000	1.86123e+08	1.04087	-	0.844868
AFTPH	30427000	34511000		34249000	26458000	32886000	32469000	3.11977e+07	1.04075	-	0.737302
VPS18	16015000	24017000		14211000	14213000	29289000	20016000	1.92377e+07	1.04046	-	0.920084
HIGD2A	653980000		566880000	514800000	664490000	580860000	610430000	5.86717e+08	1.04042	-	0.738129
NOC3L	636230000	489330000	855770000	650150000	701250000	553910000	6.60443e+08	6.35103e+08	1.0399	-	0.836251
NIFK	211610000	209750000	275530000	207630000	235150000	227380000	2.32297e+08	2.23387e+08	1.03989	-	0.719605
BST2	112770000	146640000	168320000	98132000	176130000		1.42577e+08	137131000	1.03971	-	0.888699
BCAP31	1676600000	1971700000	2696200000	2244400000	2274600000	1585300000	2.11483e+09	2.03477e+09	1.03935	-	0.842307
YBX1	1737500000	1249400000	1448700000	1505400000	1383900000	1378500000	1.47853e+09	1422600000	1.03932	-	0.72402
OXSM	63106000	70502000	69237000	58005000	60919000	76252000	67615000	6.50587e+07	1.03929	-	0.696828
KIF20A	64385000	72884000		58810000	83935000	55432000	68634500	66059000	1.03899	-	0.844225
MYCBP	216340000	196770000	148470000	154310000	186840000	199510000	1.87193e+08	180220000	1.03869	-	0.787955
HMGN5	134040000	88470000	85328000	130710000	95283000	70456000	1.02613e+08	9.88163e+07	1.03842	-	0.87962
CALM3; CALM2; CALM1	2638600000	2237500000	2305200000	2306600000	2208200000	2401100000	2.39377e+09	2305300000	1.03838	-	0.550573
MCM5	902340000	858160000	680730000	771850000	742420000	837210000	8.13743e+08	7.83827e+08	1.03817	-	0.70401
PBRM1	85874000	55322000	45004000	53795000	62708000	62859000	6.20667e+07	5.97873e+07	1.03812	-	0.865571
SEPTIN9	766700000	791010000	544610000	738550000	580850000	705740000	7.00773e+08	6.75047e+08	1.03811	-	0.793501
EARS2	172890000	81527000	100160000	87587000	114940000	139090000	1.18192e+08	1.13872e+08	1.03794	-	0.897848
PACS1	71731000	89679000	37299000	60410000	60203000	70947000	6.62363e+07	6.38533e+07	1.03732	-	0.887221
AGO3	17514000	15277000	15030000	11245000	19489000		1.59403e+07	15367000	1.03731	-	0.870708
SP1	44561000	42566000	42956000	40191000	45450000	39766000	43361000	4.18023e+07	1.03729	-	0.464004
FBXL20	47949000	58174000	32950000	49532000	45736000	38808000	4.63577e+07	44692000	1.03727	-	0.844653
MRPL1	216270000	219560000	240300000	176820000	213090000	261940000	2.25377e+08	2.17283e+08	1.03725	-	0.769284
PSMB10	89812000	150860000	56988000		110140000	81185000	99220000	95662500	1.03719	-	0.929675
METAP1	408040000	392600000	377970000	351350000	438420000	346650000	392870000	3.78807e+08	1.03713	-	0.674323
RRP9	363690000	348690000	470460000	348310000	414690000	377500000	394280000	3.80167e+08	1.03712	-	0.758558
STAMBP	85228000	97347000	88995000	89958000	76409000	95493000	9.05233e+07	8.72867e+07	1.03708	-	0.654521
PCBD1	30667000	39269000	24925000	36429000	24563000		3.16203e+07	30496000	1.03687	-	0.882016
CKAP4	667840000	642230000	927220000	693820000	763310000	700980000	7.45763e+08	719370000	1.03669	-	0.792088
MRPS30	280960000	318050000	463320000	320490000	388000000	316260000	354110000	3.41583e+08	1.03667	-	0.845589
RAB23	40309000	40868000	51620000	45043000		40364000	4.42657e+07	42703500	1.03658	-	0.777794
ERP29	1942300000	1601600000	1973300000	1654300000	1917300000	1751200000	1.83907e+09	1.77427e+09	1.03652	-	0.671157
KDSR	228310000	227620000	300800000	225210000	252640000	252230000	2.52243e+08	243360000	1.0365	-	0.749061
UFSP2	218020000	176650000	322040000	209900000	269920000	211730000	2.38903e+08	2.30517e+08	1.03638	-	0.868511
H3C12; H3-4; H3-5	19798000000	20890000000	33483000000	23771000000	26383000000	21416000000	2.47237e+10	2.38567e+10	1.03634	-	0.860258
RPL12	2325400000	2224000000	1672900000	1871000000	1864700000	2268500000	2074100000	2001400000	1.03632	-	0.779502
EWSR1	438190000	389020000	464410000	456600000	428450000	361390000	430540000	415480000	1.03625	-	0.696064
AARS2	81094000	67860000	94062000	65809000	86573000	82184000	8.10053e+07	7.81887e+07	1.03602	-	0.789226
MYO18A	259370000	274810000	248890000	203650000	285030000	267400000	2.61023e+08	2.52027e+08	1.0357	-	0.745255
BCAS2	180840000	138920000	198160000	148970000	174000000	177200000	172640000	1.66723e+08	1.03549	-	0.779105
TCF20	33833000	26481000	46397000	32213000	42337000	28532000	3.55703e+07	3.43607e+07	1.0352	-	0.873521
SNX3	136070000	137910000	113440000	125700000	128690000	119870000	129140000	1.24753e+08	1.03516	-	0.624429
COLGALT1	187630000	204800000	248260000	198540000	215670000	205040000	2.13563e+08	2.06417e+08	1.03462	-	0.722057
EIF5B	456620000	575840000	338590000	446620000	387590000	491120000	4.57017e+08	4.41777e+08	1.0345	-	0.848429
NRAS		246200000	259210000	217770000	236560000	278950000	252705000	2.44427e+08	1.03387	-	0.751507
ENTPD6	52967000	87902000	64290000	74300000	62777000	61377000	6.83863e+07	6.61513e+07	1.03379	-	0.849921
AHNAK	4248600000	4200000000	5463700000	4286800000	4869200000	4311400000	4.63743e+09	4.48913e+09	1.03304	-	0.760821
GTF3C3	64089000	39718000	58867000	57372000	44782000	55341000	5.42247e+07	5.24983e+07	1.03288	-	0.846726
RRP1	253910000	239170000	301070000	236900000	293830000	238250000	2.64717e+08	2.56327e+08	1.03273	-	0.767064
MOV10	249420000	318420000	237220000	248080000	235700000	295830000	2.68353e+08	259870000	1.03264	-	0.799323
EXOC5	52685000	68454000	44497000	53761000	51161000	55506000	55212000	53476000	1.03246	-	0.819925
FKBP2	167380000	154640000	190290000	136500000	182590000	177140000	170770000	165410000	1.0324	-	0.77945
DHX36	65807000	58318000	44831000	54333000	52420000	56943000	5.63187e+07	5.45653e+07	1.03213	-	0.793799
PSMD1	219970000	240410000	133950000	185780000	162680000	227410000	198110000	1.91957e+08	1.03206	-	0.878318
VPS4A	70048000	81602000	74725000	69009000	49500000	100880000	7.54583e+07	7.31297e+07	1.03184	-	0.886734
OGT	64030000	72408000	50213000	60949000	49783000	70175000	62217000	6.03023e+07	1.03175	-	0.837573
RAB3GAP2	107230000	118540000	91312000	105470000	94391000	107480000	105694000	102447000	1.03169	-	0.733264
DDB1	311810000	363520000	292680000	305460000	294260000	338630000	322670000	3.12783e+08	1.03161	-	0.712714
GPX1	146750000	169600000	151650000	158500000	145870000	149340000	156000000	1.51237e+08	1.0315	-	0.579125
PTCD3	351700000	377920000	542010000	438140000	458160000	336570000	4.23877e+08	4.10957e+08	1.03144	-	0.863407
TAX1BP3	54309000	58640000	46784000	53828000	54140000	46915000	5.32443e+07	5.16277e+07	1.03131	-	0.719269
MCM7	491680000	548940000	452510000	455050000	431480000	561270000	497710000	482600000	1.03131	-	0.772121
RPRD1B	122760000	185880000	146250000	178460000	106710000	155920000	151630000	147030000	1.03129	-	0.877782
SLC11A2	102670000		165050000	129080000	140170000	120150000	133860000	129800000	1.03128	-	0.878528
RIF1	231570000	211780000	221480000	199250000	225810000	219690000	221610000	2.14917e+08	1.03114	-	0.534296
RCC1	1265800000	1238800000	1428600000	1316900000	1326400000	1175500000	1.31107e+09	1.27293e+09	1.02996	-	0.645485
EIF3C; EIF3CL	529250000	663820000	399590000	506570000	448850000	591090000	5.30887e+08	5.15503e+08	1.02984	-	0.86786
CCAR2	200260000	212530000	132320000	177150000	140970000	211260000	1.81703e+08	176460000	1.02971	-	0.878382
WDR36	557580000	488970000	618690000	505690000	575580000	536230000	555080000	5.39167e+08	1.02951	-	0.727571
MYO6	210910000	176580000	171960000	201530000	183830000	158100000	1.86483e+08	1.81153e+08	1.02942	-	0.777161
YTHDC1	181430000	130010000	267240000	196350000	204500000	161340000	1.92893e+08	1.87397e+08	1.02933	-	0.902562
RPL30	2517800000	2701100000	1908200000	2291800000	2160300000	2473800000	2375700000	2.30863e+09	1.02905	-	0.806511
FARS2	63327000	67686000	91631000	57723000	76421000	82227000	7.42147e+07	7.21237e+07	1.02899	-	0.86447
MIA2	112850000	114460000	113040000	94523000	125860000	110420000	113450000	1.10268e+08	1.02886	-	0.743142
NEU1	33242000	25417000		35774000		21260000	29329500	28517000	1.02849	-	0.930483
BRI3BP	199030000	242000000	407930000	225490000	276840000	323130000	2.82987e+08	2.75153e+08	1.02847	-	0.915877
RPS20	2858800000	3616000000	2354400000	2758500000		2966100000	2.94307e+09	2862300000	1.02822	-	0.876976
TTC1	118990000	147640000	154740000	135390000	138330000	136110000	1.40457e+08	136610000	1.02816	-	0.743381
DEK	997990000	983700000	1064400000	947640000	1113600000	901450000	1.01536e+09	9.87563e+08	1.02815	-	0.707808
ZNF598	22311000	27181000		23637000	24520000		24746000	24078500	1.02772	-	0.81265
DHX33	42295000	39927000	36625000	36105000	33301000	46253000	3.96157e+07	38553000	1.02756	-	0.815463
ITGB1	2118200000	2030000000	2910800000	2124600000	2458000000	2290900000	2353000000	2.29117e+09	1.02699	-	0.844806
COG2	61837000	52642000	46145000	55526000	47416000	53516000	5.35413e+07	5.21527e+07	1.02663	-	0.8013
SMC6	49749000	46791000	63435000	38315000	70685000	46848000	53325000	5.19493e+07	1.02648	-	0.906164
GUSB	124310000	142020000	179460000	150150000	142350000	141800000	1.48597e+08	1.44767e+08	1.02646	-	0.827617
RPS3	2480900000	3011400000	2603200000	2499300000	2299500000	3089300000	2698500000	2.62937e+09	1.02629	-	0.821028
TRIM33	55993000	56438000	43572000	47133000	59346000	45546000	52001000	50675000	1.02617	-	0.837641
ZNF318	18185000	21357000	15771000	17274000	19043000	17586000	1.84377e+07	1.79677e+07	1.02616	-	0.796681
USP10	205220000	193260000	117320000	164640000	167860000	170230000	1.71933e+08	1.67577e+08	1.026	-	0.882103
MRPS34	406420000	306340000	410770000	367620000	384690000	342840000	374510000	365050000	1.02591	-	0.806783
ATP5MJ	1199100000	892010000	1108600000	1061100000	1200000000	858220000	1066570000	1.03977e+09	1.02577	-	0.852033
MRPL30	391570000	304060000	503550000	337920000	469340000	361860000	3.99727e+08	3.89707e+08	1.02571	-	0.893807
MCM3	759620000	902240000	634570000	732990000	647440000	858450000	7.65477e+08	7.46293e+08	1.0257	-	0.855309
RPS2	4086100000	5418600000	3402000000	3911700000	3467900000	5212600000	4.30223e+09	4197400000	1.02498	-	0.900881
RBM12B	111020000	111930000	154600000	121620000	124870000	121920000	125850000	1.22803e+08	1.02481	-	0.84294
LSM7	183550000	223840000	235530000	211640000		206610000	2.14307e+08	209125000	1.02478	-	0.816012
COX15		91213000	92821000	76376000	92445000	100600000	92017000	89807000	1.02461	-	0.82576
FOSL1	121240000	138930000	134630000	115420000	140030000	129870000	131600000	128440000	1.0246	-	0.740704
RCN2	68147000	82540000	81269000	82093000	66654000	77716000	7.73187e+07	7.54877e+07	1.02426	-	0.792198
GOLGA1	31228000	41497000	44267000	27860000	43115000	43273000	3.89973e+07	3.80827e+07	1.02402	-	0.894408
FLII	113290000	125470000	84820000	103730000	95080000	117220000	107860000	1.05343e+08	1.02389	-	0.862783
NCLN	454390000	370560000	600010000	396240000	536730000	458830000	4.74987e+08	4.63933e+08	1.02383	-	0.894679
SMARCE1	94480000	87205000	108980000	92784000	110730000	80405000	9.68883e+07	9.46397e+07	1.02376	-	0.846408
PDCD11	442580000	435670000	511880000	398400000	478320000	481350000	4.63377e+08	452690000	1.02361	-	0.78405
RICTOR	18817000	25195000	18552000	11568000	27489000	22076000	2.08547e+07	2.03777e+07	1.02341	-	0.930706
RUVBL1	911070000	922430000	655690000	857220000	717390000	857790000	829730000	810800000	1.02335	-	0.857412
UBQLN2	322340000	424610000	225640000	318300000	301640000	330650000	3.24197e+08	3.16863e+08	1.02314	-	0.905579
[truncated: 1,950 more rows]
